# Supplementary material for: Development and validation of standard-criteria and age-corrected nomograms for post-stroke cognitive impairment risk stratification
Source: PeerJ. 2026 Apr 20;14:e21050. doi: 10.7717/peerj.21050 (PMC13105182; doi:10.7717/peerj.21050)
Supplement: Supplemental Information 1 [file peerj-14-21050-s001.xlsx]

## Sheet: standard-criteria
No.	Age	Gender	Education	Hypertension	Diabetes	Heart disease	Stroke history	Smoking	BMI	NIHSS Score	SBP	DBP	LDL-C	Total Cholesterol	HbA1c	Albumin	Key area cerebral infarction	Intracranial vascular stenosis	Cerebral infarction location	TOAST classification	Fazekas score	GCA scale	Poststroke Cognitive Impairment	Cohort
1	60.4	Female	Junior	No	No	No	No	No	25.91	4.5	162.8	90	3.61344	2.86075	5.93161	38.8617	No	Yes	POCI	SAO	1	Grade 1	No	SY
2	59.9	Male	Senior	Yes	No	No	No	Yes	25.43	5.4	158.7	97.1	3.8535	2.90037	6.86137	37.8156	No	Yes	LACI	LAA	1	Grade 1	No	SY
3	58.9	Male	Junior	Yes	No	No	No	Yes	24.91	4	127.1	92.1	2.63507	3.19369	7.96436	36.2876	No	No	LACI	SAO	1	Grade 1	Yes	SY
4	58.9	Male	Junior	Yes	No	No	No	Yes	24.91	3.7	127.1	92.1	2.63507	3.19369	7.96436	36.2876	Yes	No	LACI	SAO	1	Grade 1	Yes	SY
5	49.4	Male	College	Yes	No	Yes	Yes	No	25.91	1.7	116.4	70	3.5323	2.46732	5.60745	41.045	No	No	LACI	LAA	1	Grade 1	Yes	SY
6	63.6	Female	Junior	No	No	No	No	Yes	24.75	2.3	190	89.8	2.05812	3.14447	6.46133	36.1302	No	No	POCI	SAO	1	Grade 1	Yes	SY
7	73.7	Male	Senior	No	No	No	Yes	No	31.34	4.3	184.1	73.7	2.92946	2.86033	8.58079	40.0509	No	Yes	ACI	LAA	1	Grade 1	No	SY
8	71	Male	Primary	Yes	No	No	No	No	22.49	3.9	140.4	93.5	2.30059	5.16852	6.15219	41.3146	Yes	No	POCI	SAO	1	Grade 1	Yes	SY
9	64	Male	Junior	Yes	No	No	Yes	Yes	26.49	1.7	156.6	94.5	4.25457	3.12734	6.19537	38.735	Yes	Yes	LACI	SAO	1	Grade 1	Yes	SY
10	50.5	Male	Junior	Yes	Yes	No	No	Yes	24.52	5.4	152.3	96.2	1.7297	2.83134	5.49144	34.3376	No	No	ACI	SAO	1	Grade ≥2	No	SY
11	50.1	Male	College	Yes	No	No	Yes	Yes	27.91	3.5	157.7	89.6	3.90053	2.76752	6.46336	39.9678	Yes	No	POCI	Other	1	Grade 1	No	SY
12	52.4	Female	Senior	Yes	Yes	No	No	Yes	24.03	5.1	162.8	91.2	2.553	5.19458	5.8298	38.3537	No	Yes	LACI	Other	1	Grade ≥2	Yes	SY
13	68	Male	Junior	Yes	No	No	No	No	25	5.7	155.4	109.5	2.45474	3.26924	7.39254	40.3302	Yes	Yes	LACI	SAO	1	Grade 1	Yes	SY
14	47.9	Female	Senior	Yes	No	No	No	Yes	25.93	4.5	190.8	73	2.36978	2.46056	5.6844	44.3761	No	No	POCI	LAA	1	Grade 1	No	SY
15	53	Female	Junior	Yes	No	No	No	Yes	31.09	4.8	155.3	88	4.29705	6.8553	3.64105	31.5017	Yes	No	ACI	SAO	1	Grade 1	Yes	SY
16	52.7	Male	Junior	No	Yes	No	No	Yes	27.49	3.9	183.9	83.7	3.4004	2.62014	8.57991	33.2239	No	No	ACI	SAO	0	Grade 0	Yes	SY
17	52.7	Male	Junior	No	Yes	No	No	Yes	27.49	5.4	183.9	83.7	3.4004	2.62014	8.57991	33.2239	No	No	ACI	SAO	0	Grade 0	Yes	SY
18	40.4	Male	Junior	No	No	No	Yes	Yes	25.22	4.3	164.4	64.6	3.52614	2.93855	8.02881	33.5486	Yes	No	LACI	SAO	1	Grade 1	No	SY
19	54.9	Female	Senior	Yes	No	No	No	No	30.31	5.7	175.6	103.6	2.55603	2.51428	7.63173	40.4735	No	No	POCI	LAA	1	Grade 1	No	SY
20	57.3	Male	Senior	No	No	No	No	Yes	29.2	4.3	180.3	84.8	2.78651	5.57534	6.97184	42.6605	No	Yes	LACI	LAA	1	Grade 1	No	SY
21	54.9	Male	Primary	Yes	Yes	Yes	No	No	23.92	4.2	126.5	93.6	4.3367	6.04527	7.37005	41.0075	Yes	Yes	POCI	LAA	1	Grade ≥2	Yes	SY
22	81	Female	Junior	No	No	No	Yes	Yes	22.74	3.2	131.4	74	2.0768	4.76744	6.854	38.1631	Yes	No	ACI	SAO	0	Grade 1	Yes	SY
23	53.4	Male	Junior	No	Yes	No	No	Yes	26.84	5.6	165.2	99.6	3.08694	2.84386	5.37033	39.0253	Yes	Yes	ACI	SAO	1	Grade ≥2	Yes	SY
24	75	Female	College	Yes	Yes	No	No	No	25.6	4.3	197.9	58.6	2.38386	4.75076	6.49651	31.8276	No	Yes	LACI	Other	1	Grade ≥2	Yes	SY
25	52.1	Male	College	No	No	No	No	No	22.84	5	182.7	110.8	2.55139	2.88657	8.89584	38.2613	Yes	No	ACI	Other	1	Grade 1	Yes	SY
26	55.7	Male	Junior	Yes	No	No	No	Yes	20.5	5.4	166.6	79.2	3.15365	3.58466	5.49338	37.2037	Yes	No	LACI	SAO	1	Grade ≥2	Yes	SY
27	54.8	Male	Senior	Yes	No	No	No	No	25.99	4.1	138.4	114.9	3.29473	2.47954	7.38952	37.3258	Yes	No	LACI	LAA	1	Grade 1	Yes	SY
28	55.8	Male	Junior	Yes	No	No	No	Yes	26.22	5.6	153.9	70.4	3.12146	5.34472	5.73524	36.8961	Yes	Yes	POCI	SAO	1	Grade ≥2	Yes	SY
29	55.4	Female	Junior	Yes	Yes	No	No	No	26.84	4.5	155	76.6	1.26794	2.45435	7.40752	41.3572	No	No	POCI	SAO	1	Grade 0	No	SY
30	78	Male	Junior	No	No	No	Yes	No	23.65	5.6	161.2	84.9	2.15478	2.35783	4.34775	30.0819	No	No	ACI	SAO	0	Grade 1	Yes	SY
31	56.4	Female	Senior	No	No	No	No	Yes	29.65	3.3	200.8	89.8	4.06728	5.03768	7.97298	38.1113	Yes	No	ACI	LAA	≥2	Grade ≥2	Yes	SY
32	56.6	Female	Primary	Yes	No	No	No	No	26.85	4.6	164.8	87.2	2.80721	3.19028	6.71316	46.7687	No	Yes	ACI	SAO	1	Grade 1	Yes	SY
33	82.8	Male	Junior	Yes	Yes	No	Yes	Yes	25.81	3.9	192.4	95.6	3.97597	2.88673	5.67975	45.7231	No	No	LACI	SAO	1	Grade ≥2	Yes	SY
34	57.8	Male	Senior	Yes	No	Yes	No	Yes	23.84	5.6	202.9	101.6	2.52901	4.35093	10.188	38.2061	No	Yes	LACI	LAA	1	Grade 1	No	SY
35	50.5	Male	Junior	Yes	Yes	No	No	No	22.99	5.7	179.7	107.3	3.40907	3.06099	4.64816	37.0567	Yes	Yes	LACI	SAO	1	Grade 0	No	SY
36	39.8	Male	College	Yes	Yes	Yes	No	Yes	26.12	2	155.1	90.4	2.64809	3.51946	8.07754	44.2567	No	No	LACI	Other	1	Grade ≥2	No	SY
37	68.8	Male	College	Yes	Yes	No	No	Yes	24.04	4.1	150.1	103.1	2.7137	2.98138	3.54305	39.5059	No	No	ACI	Other	1	Grade 0	No	SY
38	57.8	Male	Senior	Yes	Yes	No	No	No	27.03	4.5	157.1	77.5	2.88177	3.56433	5.16912	37.7388	No	No	POCI	Other	1	Grade 0	Yes	SY
39	57.8	Male	Primary	Yes	Yes	No	Yes	No	27.87	4.6	144	104.3	3.60075	7.52386	7.59311	40.7578	Yes	No	LACI	LAA	1	Grade ≥2	Yes	SY
40	57.8	Male	Primary	Yes	Yes	No	Yes	No	27.87	4.6	144	104.3	3.60075	7.52386	7.59311	40.7578	Yes	No	LACI	LAA	1	Grade ≥2	Yes	SY
41	58.1	Female	Junior	Yes	No	No	No	No	27.12	3.9	173.8	82.6	3.99977	4.05129	5.30658	41.6346	Yes	No	ACI	SAO	1	Grade 1	Yes	SY
42	68.9	Male	Junior	Yes	No	No	No	Yes	28.52	5.1	141.5	92.8	3.80403	3.17234	6.91566	45.2592	Yes	Yes	ACI	SAO	1	Grade 1	Yes	SY
43	58.7	Female	Junior	Yes	Yes	No	Yes	No	25.34	5.3	172.9	91.2	3.62813	3.53767	7.74635	40.8386	No	No	ACI	SAO	1	Grade ≥2	Yes	SY
44	69	Female	Junior	Yes	Yes	No	Yes	No	25.34	5.3	172.9	91.2	3.62813	3.53767	7.74635	40.8386	No	No	ACI	SAO	1	Grade ≥2	Yes	SY
45	79	Female	Illiterate	No	Yes	No	Yes	No	25.52	4.5	174	66.3	2.08178	6.50935	4.09407	40.3925	No	No	ACI	CE	0	Grade ≥2	Yes	SY
46	48.2	Male	Primary	Yes	No	No	No	Yes	26.53	5.6	173.6	73.5	1.07443	3.04208	6.25052	37.0928	No	No	LACI	CE	1	Grade 1	No	SY
47	61.3	Male	Junior	Yes	No	No	Yes	Yes	26.76	3.5	119.9	105.3	2.90415	3.24759	5.39604	40.1621	No	No	LACI	SAO	1	Grade 1	No	SY
48	51.2	Male	Senior	No	No	No	No	No	27.11	5.2	102.3	101.7	2.88263	2.75195	7.24581	40.8939	Yes	Yes	ACI	LAA	0	Grade 1	Yes	SY
49	63.9	Male	College	Yes	No	No	No	Yes	28.13	5	158.2	100.3	3.08363	2.56617	8.54745	37.5787	No	No	LACI	Other	1	Grade 1	Yes	SY
50	68.4	Male	Junior	Yes	Yes	No	No	Yes	26.81	5.2	120.1	96.6	2.66528	3.70824	6.15017	38.6261	No	Yes	LACI	SAO	1	Grade 0	No	SY
51	53.3	Male	College	No	Yes	Yes	No	Yes	26.51	3.4	170.7	89.6	2.11016	2.96352	7.07139	36.4382	No	Yes	ACI	LAA	1	Grade 0	No	SY
52	57	Female	Illiterate	No	No	No	No	Yes	27.22	5.7	183.9	84.4	2.3383	4.64944	4.98098	37.4609	Yes	No	ACI	CE	0	Grade 1	Yes	SY
53	59.2	Female	Primary	Yes	Yes	No	No	Yes	28.23	4.3	129.5	85.6	2.95618	6.07353	9.36735	40.3392	Yes	No	ACI	LAA	1	Grade ≥2	Yes	SY
54	59.2	Female	Primary	Yes	Yes	No	No	Yes	28.23	4.3	129.5	85.6	2.95618	6.07353	9.36735	40.3392	Yes	No	ACI	LAA	1	Grade ≥2	Yes	SY
55	79	Female	Primary	Yes	Yes	No	Yes	No	26.54	3.9	128	96.7	3.77615	5.0346	7.55097	39.4512	Yes	No	LACI	SAO	1	Grade 0	Yes	SY
56	59.4	Female	Primary	Yes	Yes	No	Yes	No	26.54	3.9	128	96.7	3.77615	5.0346	7.55097	39.4512	Yes	No	LACI	SAO	1	Grade 0	Yes	SY
57	59.5	Female	Primary	Yes	Yes	No	Yes	Yes	24.01	5.8	150.5	99.5	3.76278	5.21951	7.87605	38.1139	Yes	No	ACI	LAA	1	Grade ≥2	Yes	SY
58	59.5	Female	Primary	Yes	Yes	No	Yes	Yes	24.01	5.8	150.5	99.5	3.76278	5.21951	7.87605	38.1139	Yes	No	ACI	LAA	1	Grade ≥2	Yes	SY
59	59.5	Female	Primary	Yes	Yes	Yes	Yes	Yes	24.3	4.5	114.5	87.1	2.59117	4.77866	6.44254	37.7734	No	No	ACI	SAO	1	Grade ≥2	Yes	SY
60	59.3	Male	Senior	No	Yes	No	Yes	No	27.38	3.5	148.1	76.4	3.50071	3.01482	7.85559	32.9077	No	Yes	POCI	LAA	1	Grade 0	No	SY
61	59.5	Female	Primary	No	No	No	No	No	27.18	4.2	177.1	82	2.95651	4.45451	10.0133	40.1602	Yes	No	ACI	LAA	0	Grade 1	Yes	SY
62	59.9	Female	Primary	Yes	No	No	No	No	26.99	3.3	181.9	84	3.888	4.59888	5.0439	38.69	No	No	ACI	LAA	1	Grade 1	Yes	SY
63	60	Male	Junior	Yes	No	No	Yes	Yes	25.16	3.5	169.2	54.5	2.87179	4.86394	7.22732	34.1338	No	No	POCI	SAO	1	Grade 1	Yes	SY
64	68	Female	Junior	No	No	No	Yes	No	25.91	5.2	144.2	110.3	4.14044	4.85252	5.48007	32.1912	No	Yes	ACI	SAO	≥2	Grade 1	Yes	SY
65	54	Female	Junior	Yes	Yes	No	No	Yes	20.94	2.1	109.3	75.6	3.50075	2.16982	4.49307	39.6328	No	Yes	POCI	SAO	1	Grade 0	Yes	SY
66	71	Male	College	Yes	No	No	No	No	27.38	5.3	123.9	96.3	2.26244	3.20042	5.12854	42.6595	Yes	No	POCI	Other	1	Grade 1	Yes	SY
67	41.1	Female	Junior	No	No	No	No	Yes	26.88	4.8	132.5	66.4	1.85824	4.63609	8.77474	38.1741	No	Yes	POCI	LAA	1	Grade 1	No	SY
68	53	Male	Junior	No	Yes	No	No	No	20.08	4.8	149.5	103.3	1.9646	3.46313	7.89499	39.1085	Yes	No	ACI	LAA	1	Grade 1	No	SY
69	73	Male	Junior	No	Yes	No	No	No	20.08	4.7	149.5	103.3	1.9646	3.46313	7.89499	39.1085	No	No	ACI	LAA	1	Grade 1	No	SY
70	77	Male	Senior	Yes	No	No	No	Yes	31.59	5.3	152.4	117.5	2.16057	2.97609	8.14931	36.0367	No	Yes	LACI	LAA	1	Grade 1	Yes	SY
71	72	Male	Senior	Yes	No	No	No	Yes	31.59	4.8	152.4	117.5	2.16057	2.97609	8.14931	36.0367	No	Yes	LACI	LAA	1	Grade 1	Yes	SY
72	60.7	Female	Junior	Yes	No	No	No	No	27.74	3.7	155.6	74	3.55585	3.80254	4.30633	43.889	Yes	No	LACI	SAO	1	Grade 1	Yes	SY
73	69.1	Male	Junior	No	No	No	Yes	Yes	25.64	4.7	143.4	57	2.18062	2.41941	6.15414	36.2167	No	No	ACI	SAO	1	Grade 1	No	SY
74	56.3	Female	Senior	Yes	No	No	No	Yes	25.93	4.7	147	86.6	3.21388	2.43228	4.0031	41.8211	Yes	No	POCI	LAA	1	Grade 1	Yes	SY
75	52.3	Male	Senior	No	Yes	No	No	No	28.06	5.2	147.1	99.9	1.9715	3.24753	5.76499	36.1634	No	Yes	LACI	LAA	1	Grade 0	No	SY
76	52.3	Male	Senior	No	Yes	No	No	No	28.06	5.6	147.1	99.9	1.9715	4.48443	5.76499	36.1634	No	Yes	LACI	LAA	1	Grade 0	No	SY
77	53.2	Female	Junior	Yes	No	No	No	No	23.34	4.5	107	98.2	3.57778	3.00034	4.66385	48.955	No	Yes	POCI	SAO	1	Grade 1	Yes	SY
78	51.1	Female	Junior	Yes	No	No	Yes	Yes	26.74	2.2	149.5	105.2	4.20161	2.57669	10.3233	41.4167	Yes	No	POCI	SAO	1	Grade 1	Yes	SY
79	61.1	Female	College	Yes	Yes	No	No	No	27.49	5.4	143.5	88.8	3.14379	4.79721	6.33605	41.1174	Yes	No	LACI	CE	1	Grade ≥2	Yes	SY
80	47.5	Male	Junior	Yes	No	No	No	Yes	29.79	4.8	158	86.8	2.22485	3.02716	3.97398	40.5766	No	Yes	LACI	SAO	1	Grade 1	No	SY
81	63	Male	Junior	Yes	No	No	Yes	Yes	23.9	2.1	133.1	96.5	3.10394	2.50384	2.95184	35.9476	Yes	No	ACI	SAO	1	Grade 1	Yes	SY
82	42.5	Male	College	No	No	No	No	Yes	22.39	4.5	194.5	86.3	1.1888	2.82081	6.79149	39.8032	Yes	Yes	ACI	Other	0	Grade 1	No	SY
83	65.9	Male	College	Yes	Yes	No	Yes	No	26.36	3.5	131.6	77.4	3.34306	2.51136	4.13506	49.9247	Yes	No	POCI	Other	1	Grade 1	Yes	SY
84	56.5	Male	Junior	Yes	No	No	No	No	24.54	5.8	163.6	90.3	2.82387	3.06715	3.73066	42.5449	No	No	LACI	SAO	1	Grade 1	No	SY
85	62.8	Male	Junior	Yes	No	No	Yes	No	25.86	5.4	168	86.7	4.18171	2.90071	3.55163	41.9541	Yes	Yes	LACI	SAO	1	Grade 1	Yes	SY
86	48.6	Male	Junior	Yes	No	No	No	Yes	28	4.5	145.6	95.6	2.41701	3.29583	6.35857	44.6508	Yes	No	ACI	SAO	1	Grade 1	No	SY
87	61.5	Female	Primary	No	No	No	No	Yes	24.96	4.8	150.7	108.9	2.82714	3.61109	8.59823	38.1906	Yes	No	ACI	LAA	≥2	Grade 1	Yes	SY
88	61.5	Female	Primary	No	No	No	No	Yes	24.96	4.8	150.7	108.9	3.82714	3.61109	8.59823	38.1906	Yes	No	ACI	LAA	≥2	Grade 1	Yes	SY
89	54.1	Male	Junior	Yes	No	No	Yes	No	23.69	4.1	177.4	84.5	2.8403	2.42345	5.17652	39.5977	Yes	No	ACI	SAO	1	Grade 1	Yes	SY
90	63	Male	Junior	Yes	No	No	Yes	No	23.69	4.3	177.4	84.5	2.8403	2.42345	5.17652	39.5977	Yes	No	ACI	SAO	1	Grade 1	Yes	SY
91	43.4	Male	Junior	No	No	No	No	No	27.27	2.2	151	84.1	3.09669	2.07783	6.6463	38.4589	No	No	ACI	SAO	0	Grade 1	Yes	SY
92	42.9	Male	Junior	No	No	No	No	No	28.47	4.1	175.3	98.4	2.38942	2.90312	5.20202	38.077	No	Yes	ACI	LAA	1	Grade 1	No	SY
93	61.6	Male	Senior	Yes	Yes	No	No	No	29.44	3.9	161.1	83.7	3.68847	3.11257	9.23541	41.401	Yes	Yes	LACI	LAA	1	Grade 0	Yes	SY
94	61.6	Male	Senior	Yes	Yes	No	No	No	29.44	3.9	161.1	83.7	3.68847	3.11257	9.23541	41.401	Yes	Yes	LACI	LAA	1	Grade 0	Yes	SY
95	61.6	Female	Junior	Yes	No	No	Yes	No	22.7	4.9	144.3	86.4	3.3406	3.20011	7.54433	31.707	No	No	LACI	SAO	1	Grade 1	Yes	SY
96	74.5	Male	Senior	Yes	No	No	Yes	Yes	25.52	4.8	156.2	96.6	3.14174	2.45806	6.35799	41.8595	No	No	LACI	LAA	1	Grade 1	No	SY
97	61.7	Male	Junior	No	No	No	No	No	23.73	3.3	156.6	96.1	3.54066	5.10197	6.17766	38.029	No	No	POCI	SAO	≥2	Grade 1	Yes	SY
98	61.8	Male	Junior	Yes	Yes	No	Yes	Yes	27.61	3.5	137.8	94.4	3.73729	4.69317	8.27933	36.1195	No	No	LACI	SAO	1	Grade ≥2	Yes	SY
99	61.8	Male	College	Yes	Yes	Yes	Yes	No	23.88	5.3	178.6	102.9	2.74031	2.62515	5.93367	32.9851	Yes	No	POCI	Other	1	Grade ≥2	Yes	SY
100	61.8	Male	College	Yes	Yes	Yes	Yes	No	23.88	5.3	178.6	102.9	2.74031	2.62515	5.93367	32.9851	No	No	POCI	Other	1	Grade ≥2	Yes	SY
101	46	Male	Junior	No	No	No	Yes	Yes	19.25	4.3	131.4	91.6	0.957312	2.54347	7.13562	41.0835	No	Yes	ACI	SAO	1	Grade 1	No	SY
102	50.2	Male	Senior	Yes	No	No	No	No	24.65	4.7	172	106.9	1.41544	2.43908	7.96327	38.0925	Yes	Yes	LACI	LAA	1	Grade 1	Yes	SY
103	62	Female	Senior	Yes	Yes	No	No	Yes	28.05	3.9	173.1	88.2	3.04197	4.1164	4.67489	35.7414	Yes	No	LACI	LAA	1	Grade ≥2	Yes	SY
104	56.3	Male	Junior	Yes	No	No	No	No	25.68	3.2	145.3	99.3	2.25852	3.15254	4.25745	45.504	No	No	ACI	SAO	1	Grade 1	No	SY
105	62.1	Female	Junior	Yes	Yes	No	No	Yes	26.72	4.8	162.7	92.7	4.27723	3.47068	7.52475	41.2863	Yes	No	ACI	SAO	1	Grade 0	Yes	SY
106	62.2	Female	Junior	Yes	No	No	No	No	26.38	4.8	128.8	99.7	2.60046	3.57403	6.13925	39.4492	Yes	Yes	ACI	SAO	1	Grade ≥2	Yes	SY
107	62.2	Female	Senior	No	No	No	Yes	No	21.22	5.4	199.8	88.1	3.2537	4.48443	5.86393	42.1086	Yes	No	ACI	LAA	≥2	Grade 1	Yes	SY
108	62.4	Female	Primary	No	No	No	No	No	22.97	4.3	168.3	105.3	3.41374	4.94933	6.91917	29.4817	No	Yes	LACI	LAA	≥2	Grade 1	Yes	SY
109	51.4	Male	Senior	No	No	No	No	Yes	22.17	4.8	158	50	1.93368	2.78291	5.95614	40.3028	No	Yes	LACI	LAA	1	Grade 1	Yes	SY
110	42.9	Male	Junior	Yes	No	No	Yes	No	24.86	1.7	167.7	75.8	4.01438	2.69072	5.36499	39.3786	Yes	Yes	ACI	SAO	1	Grade 1	Yes	SY
111	75	Male	Junior	Yes	No	No	Yes	No	24.86	1.7	167.7	75.8	4.01438	2.69072	5.36499	39.3786	Yes	Yes	ACI	SAO	1	Grade 1	Yes	SY
112	52	Male	Junior	Yes	No	No	No	Yes	21.59	5.3	164.6	86.4	3.05613	3.91189	9.25974	40.8274	Yes	Yes	POCI	SAO	1	Grade 1	No	SY
113	60	Male	Junior	Yes	No	No	No	Yes	21.59	5.3	164.6	86.4	2.05613	3.75251	9.25974	40.8274	No	Yes	POCI	SAO	1	Grade 1	No	SY
114	62.6	Female	Primary	Yes	Yes	Yes	Yes	Yes	26.64	3.2	97.5	101.1	3.80744	4.60393	8.26596	36.341	Yes	Yes	ACI	SAO	1	Grade ≥2	Yes	SY
115	49	Male	Primary	Yes	No	No	Yes	Yes	27.09	5.1	96	93.8	3.02604	3.47594	8.80101	37.9893	No	No	LACI	CE	1	Grade 1	No	SY
116	62.7	Male	Junior	Yes	No	No	No	Yes	27.68	4.6	150.2	73.5	2.28963	4.85285	7.77881	42.4878	Yes	No	POCI	SAO	1	Grade ≥2	Yes	SY
117	39	Male	Junior	No	No	No	Yes	No	23.2	3.2	135.9	85.3	2.3882	3.69479	6.12999	40.0229	No	No	ACI	SAO	≥2	Grade 1	No	SY
118	62.7	Female	Primary	Yes	No	Yes	Yes	Yes	26.9	4	160.8	96	3.22216	3.4695	7.11833	41.9912	No	No	ACI	LAA	1	Grade 1	Yes	SY
119	43.1	Male	Junior	No	No	No	No	No	25.3	5	200.4	65.5	2.96734	7.24258	6.49098	38.0412	Yes	No	ACI	LAA	1	Grade 1	No	SY
120	52.5	Male	College	Yes	No	No	Yes	No	20.54	2.1	212.6	125	2.46403	2.70405	5.47742	39.5508	No	Yes	ACI	Other	1	Grade 1	Yes	SY
121	52.5	Male	College	Yes	No	No	Yes	No	20.54	4.1	212.6	125	2.46403	2.70405	5.47742	39.5508	No	Yes	ACI	Other	1	Grade 1	Yes	SY
122	63.1	Male	Junior	Yes	Yes	No	No	No	29.47	3.2	138	90.6	3.92826	6.45864	4.95859	38.4455	No	Yes	POCI	SAO	1	Grade 0	Yes	SY
123	63.1	Male	Illiterate	Yes	Yes	No	No	No	27.63	3.2	157.3	85.6	2.79732	7.45168	5.38673	36.3371	Yes	No	LACI	CE	1	Grade ≥2	Yes	SY
124	63.2	Female	Primary	Yes	Yes	No	Yes	No	28.23	3.7	122.6	94.7	2.93507	7.24862	5.06652	35.5292	No	No	ACI	LAA	1	Grade ≥2	Yes	SY
125	63.3	Female	Junior	Yes	No	Yes	No	Yes	26.48	4.8	163	74.9	2.95529	6.73603	6.55823	38.2593	Yes	No	ACI	SAO	1	Grade 1	Yes	SY
126	63.3	Male	Primary	Yes	No	No	No	Yes	23.77	4.7	172.6	59.1	4.41134	3.99673	5.75084	40.6673	No	No	POCI	LAA	1	Grade 1	Yes	SY
127	44.8	Male	Junior	Yes	Yes	No	No	No	29.06	2	182.2	79.3	2.708	2.61288	8.55113	37.9376	No	No	LACI	SAO	1	Grade 0	No	SY
128	61.8	Male	College	No	Yes	No	No	No	27.64	5.2	131.1	92.8	2.13826	4.29878	6.3989	45.9415	Yes	No	ACI	Other	1	Grade 0	No	SY
129	63.5	Female	Primary	No	No	No	Yes	No	24.62	3.7	157.4	84.1	5.20602	5.94547	5.57454	38.466	Yes	Yes	LACI	LAA	0	Grade 1	Yes	SY
130	59.8	Male	Junior	Yes	No	No	Yes	Yes	29.66	2.1	201.7	87.8	2.28664	2.96058	7.72289	43.7039	Yes	No	ACI	SAO	1	Grade 1	No	SY
131	63.6	Male	Senior	No	No	No	Yes	Yes	24.69	3.7	139.5	84.6	2.30253	3.49763	7.40886	44.2437	Yes	No	LACI	Other	≥2	Grade 1	Yes	SY
132	55.9	Female	Senior	No	No	No	No	Yes	27.73	5.8	122.8	123.8	3.34937	2.52661	6.32184	43.8165	Yes	No	POCI	LAA	1	Grade 1	Yes	SY
133	50.8	Male	Senior	Yes	No	No	No	Yes	27.88	4.5	162.4	98.8	2.78985	2.8095	6.57624	38.8883	No	No	POCI	LAA	1	Grade 1	Yes	SY
134	63.8	Female	Primary	Yes	Yes	Yes	No	No	22.02	5.4	161.8	100	2.70419	5.89392	8.25282	40.6669	No	No	ACI	LAA	1	Grade 0	Yes	SY
135	63.9	Female	Junior	Yes	Yes	No	Yes	No	21.79	4.7	148.3	80.2	2.30302	4.29878	5.37314	37.7937	No	Yes	ACI	SAO	1	Grade ≥2	Yes	SY
136	63.9	Female	Junior	Yes	Yes	No	Yes	No	21.79	4.7	148.3	80.2	2.30302	4.29878	5.37314	37.7937	No	Yes	ACI	SAO	1	Grade ≥2	Yes	SY
137	63.9	Female	Junior	Yes	No	No	Yes	No	28.11	4.2	158.3	93.4	3.20253	2.6382	6.93324	41.2875	No	No	LACI	SAO	1	Grade 1	Yes	SY
138	64	Female	Illiterate	Yes	Yes	No	No	No	26.23	5.6	154.6	75.7	3.79418	5.85449	7.74435	36.8636	No	Yes	ACI	CE	1	Grade 0	Yes	SY
139	64.1	Male	Junior	Yes	No	No	No	No	21.29	3.5	170.4	108.2	3.20181	7.24258	6.15174	35.161	Yes	Yes	POCI	SAO	1	Grade 1	Yes	SY
140	64.2	Male	Senior	Yes	Yes	No	No	Yes	28.3	5	150.2	74.2	3.86778	4.23044	5.43851	37.4631	No	No	POCI	LAA	1	Grade ≥2	Yes	SY
141	64.3	Female	Junior	Yes	Yes	No	Yes	Yes	29.4	4.9	148.1	80.8	2.75124	3.95451	6.43524	42.5875	Yes	No	LACI	SAO	1	Grade 0	Yes	SY
142	64.4	Male	Senior	No	No	No	Yes	No	23.79	4	151	60.5	4.46486	4.95756	6.86573	39.226	Yes	No	POCI	LAA	0	Grade ≥2	Yes	SY
143	64.4	Male	Senior	No	No	No	Yes	No	23.79	4	151	60.5	4.46486	4.95756	6.86573	39.226	No	No	POCI	LAA	0	Grade ≥2	Yes	SY
144	64.5	Female	Primary	Yes	No	No	Yes	Yes	28.2	3.4	150	75	2.35462	5.12878	7.69704	48.0963	Yes	No	ACI	LAA	1	Grade 1	Yes	SY
145	64.5	Female	Primary	Yes	No	No	Yes	Yes	28.2	3.4	150	75	3.54619	5.12878	7.69704	48.0963	Yes	No	ACI	LAA	1	Grade 1	Yes	SY
146	72.8	Male	Junior	No	Yes	No	No	Yes	29.1	4	178.7	106.5	3.44808	2.70528	6.51238	35.5535	No	No	POCI	SAO	1	Grade 1	Yes	SY
147	64.6	Male	Junior	Yes	No	No	No	No	27.07	5.5	143.9	84.9	2.8259	4.67774	7.15551	35.1894	No	No	POCI	SAO	1	Grade 1	Yes	SY
148	71.9	Male	Senior	Yes	Yes	No	No	No	23	5.3	117.7	93	3.11833	3.08722	7.65421	41.0779	No	No	ACI	LAA	1	Grade ≥2	Yes	SY
149	81	Male	Senior	Yes	Yes	No	No	No	23	5.3	117.7	93	3.11833	3.08722	7.65421	41.0779	No	No	ACI	LAA	1	Grade ≥2	Yes	SY
150	58	Male	Junior	Yes	No	No	No	Yes	27.06	1.9	136.9	105.6	2.65534	3.05627	7.78678	33.4212	No	No	LACI	LAA	1	Grade 1	No	SY
151	64.7	Male	Junior	Yes	Yes	No	No	Yes	21.18	3.5	119.5	62	3.13262	4.4134	5.56973	33.2373	No	No	LACI	SAO	1	Grade ≥2	Yes	SY
152	64.8	Male	Junior	No	No	Yes	No	No	25.65	5.4	147.2	111.3	2.68125	3.44169	8.02276	38.6612	No	No	POCI	SAO	≥2	Grade 1	Yes	SY
153	64.1	Male	Senior	Yes	No	No	No	No	22.18	4.7	156.5	100.5	2.25365	3.25149	4.94123	43.0281	No	Yes	ACI	LAA	1	Grade 1	No	SY
154	64.1	Male	Senior	Yes	No	No	No	No	22.18	5.1	156.5	100.5	2.25365	5.6929	4.94123	43.0281	No	Yes	ACI	LAA	1	Grade 1	No	SY
155	64.8	Male	Senior	Yes	No	No	No	No	29.63	3.3	148.8	79.9	4.0154	5.56043	6.58951	42.8082	Yes	No	POCI	LAA	1	Grade 1	Yes	SY
156	64.8	Male	Senior	Yes	No	No	No	No	29.63	3.3	148.8	79.9	2.9154	5.56043	6.58951	42.8082	No	No	POCI	LAA	1	Grade 1	Yes	SY
157	53.6	Male	Senior	No	No	No	Yes	Yes	24.8	4.7	132.8	76	4.05059	2.56907	7.43136	41.8507	No	No	LACI	LAA	1	Grade 1	No	SY
158	64.9	Female	Primary	No	No	Yes	No	Yes	24.75	5.5	180	91.8	2.89389	4.93499	6.31257	39.1985	No	No	LACI	LAA	0	Grade ≥2	Yes	SY
159	64.9	Female	Primary	No	No	Yes	No	Yes	24.75	5.5	180	91.8	2.89389	4.93499	6.31257	39.1985	No	No	LACI	LAA	0	Grade ≥2	Yes	SY
160	55.2	Male	Junior	Yes	No	No	Yes	Yes	20.83	5	137.9	90.7	2.27637	4.96032	5.12963	39.4851	No	No	ACI	SAO	1	Grade 1	No	SY
161	64.9	Male	Junior	Yes	Yes	Yes	No	No	22.6	5	140	82.8	3.06634	6.49222	4.24892	41.4472	Yes	No	POCI	SAO	1	Grade ≥2	Yes	SY
162	64.9	Male	Junior	Yes	Yes	Yes	No	No	22.6	5	140	82.8	3.06634	6.49222	4.24892	41.4472	Yes	No	POCI	SAO	1	Grade ≥2	Yes	SY
163	65	Female	Primary	Yes	Yes	No	No	No	27.03	5.2	154.7	84.2	3.52438	4.80202	5.46046	43.7865	Yes	No	ACI	LAA	1	Grade ≥2	Yes	SY
164	65	Female	Junior	No	No	No	No	Yes	22.69	5.5	157.7	106.5	2.30205	2.81863	6.17029	40.7781	Yes	No	ACI	SAO	≥2	Grade 1	Yes	SY
165	65	Male	Primary	Yes	No	No	No	No	29.25	3.3	117.5	83.6	4.14291	4.54362	7.46478	40.6869	Yes	No	LACI	LAA	1	Grade 1	Yes	SY
166	65	Male	Primary	Yes	No	No	No	No	29.25	3.3	117.5	83.6	3.14291	4.54362	7.46478	40.6869	Yes	No	LACI	LAA	1	Grade 1	Yes	SY
167	48.1	Male	Senior	No	No	No	No	No	25.28	4.5	120.3	85.3	2.39785	6.50935	6.65443	42.1802	No	Yes	LACI	LAA	1	Grade 1	No	SY
168	65.1	Male	Junior	No	No	No	Yes	Yes	22.75	4.1	141.1	84.3	3.01241	4.96032	4.6445	42.0859	No	No	POCI	SAO	0	Grade 1	Yes	SY
169	51	Male	Senior	No	Yes	No	No	Yes	23.57	4.8	202.6	79.5	2.63111	3.15835	6.989	39.9137	No	No	ACI	LAA	0	Grade ≥2	No	SY
170	55.9	Male	Junior	Yes	Yes	No	No	Yes	25.91	4.7	123.8	74.5	2.11528	7.54875	5.71101	41.3507	No	No	LACI	SAO	1	Grade 0	No	SY
171	50	Male	Senior	Yes	Yes	Yes	No	Yes	22.23	4.3	131.3	111.4	2.86476	2.91824	7.12389	43.6436	Yes	Yes	LACI	LAA	1	Grade 0	Yes	SY
172	65.6	Female	Junior	Yes	No	No	Yes	Yes	27.66	4.1	160.2	93.1	4.52783	3.88994	7.95809	37.8491	No	No	ACI	SAO	1	Grade 1	Yes	SY
173	45.2	Male	Senior	Yes	Yes	No	No	Yes	25.1	5.3	140.5	81.8	3.74506	2.65384	3.02573	45.0089	Yes	No	ACI	LAA	1	Grade 1	Yes	SY
174	57	Male	Senior	Yes	No	No	Yes	Yes	24.5	3.2	87.3	108.8	3.21571	2.83505	1.68108	43.7332	No	Yes	LACI	LAA	1	Grade 1	No	SY
175	41	Male	Senior	Yes	No	No	No	No	23.84	5.8	140.4	99.7	4.00063	3.02067	7.71695	45.1954	Yes	No	ACI	LAA	1	Grade 1	No	SY
176	55.4	Male	Junior	No	Yes	No	No	Yes	27.21	5.7	138.6	72.2	3.7983	2.46768	6.33304	39.6936	Yes	Yes	LACI	LAA	1	Grade 0	Yes	SY
177	66	Female	Junior	Yes	No	No	No	No	28.38	4.8	152.5	77.7	3.33189	4.63609	6.44183	39.7801	Yes	Yes	ACI	SAO	1	Grade 1	Yes	SY
178	66	Female	Junior	Yes	No	No	No	No	18.59	4.8	179.2	97.8	3.45263	5.56372	7.39286	40.7863	Yes	No	LACI	SAO	1	Grade 1	Yes	SY
179	86	Male	College	Yes	No	No	No	No	24.34	5	150.7	93.3	3.12173	3.91189	7.63417	40.2911	Yes	No	LACI	Other	1	Grade 1	Yes	SY
180	66.1	Male	College	Yes	No	No	No	No	24.34	5	150.7	93.3	3.12173	3.91189	7.63417	40.2911	Yes	No	LACI	Other	1	Grade 1	Yes	SY
181	66.2	Female	Primary	Yes	No	No	No	Yes	28.44	4.7	142.1	78	3.88382	2.34656	8.68805	34.2728	Yes	No	ACI	LAA	1	Grade 1	Yes	SY
182	66.2	Female	Primary	Yes	No	No	No	No	26.1	3.7	134	86	2.33099	4.74187	8.0837	34.0602	Yes	No	LACI	LAA	1	Grade 1	Yes	SY
183	72	Female	Senior	Yes	No	No	No	Yes	26.94	5	183.7	87	4.35729	2.86854	6.07663	42.6853	No	No	POCI	LAA	1	Grade 1	Yes	SY
184	66.2	Female	Junior	Yes	No	No	Yes	No	21.85	5.8	183.4	91.6	2.35672	7.54875	7.26766	37.6546	Yes	No	LACI	SAO	1	Grade 1	Yes	SY
185	66.3	Male	Junior	No	Yes	No	Yes	No	25.91	4.7	129.5	73.8	3.43757	4.979	7.59676	43.0302	No	No	POCI	SAO	0	Grade 0	Yes	SY
186	60.4	Male	Senior	Yes	No	No	Yes	Yes	27.72	4.5	113.2	94	3.27771	4.10578	7.21995	42.34	No	No	LACI	LAA	1	Grade 1	No	SY
187	50.7	Male	Senior	No	Yes	No	Yes	No	22.97	5.4	143.7	92.8	1.63379	4.64944	10.5452	41.5737	No	No	ACI	LAA	≥2	Grade ≥2	No	SY
188	66.6	Male	Primary	Yes	Yes	Yes	Yes	Yes	20.57	4.1	126	86.6	3.33279	4.4519	6.25501	41.3914	No	No	POCI	LAA	1	Grade ≥2	Yes	SY
189	66.8	Male	Junior	Yes	No	No	No	No	27.71	4.5	155.6	73.9	2.3334	5.4401	6.6674	42.2022	Yes	No	LACI	SAO	1	Grade 1	Yes	SY
190	51.9	Male	Junior	Yes	No	No	No	Yes	22.86	2.2	130.5	63.4	3.01097	3.05754	6.42702	35.2734	No	Yes	ACI	SAO	1	Grade 1	No	SY
191	66.9	Female	Senior	Yes	No	No	No	Yes	29.44	5.5	146.4	87.6	3.02594	6.15278	8.12795	38.4696	Yes	No	ACI	Other	1	Grade 1	Yes	SY
192	75	Female	Primary	Yes	No	No	No	Yes	23.35	5.6	189.9	99.3	2.1425	4.84813	7.19641	39.7962	Yes	Yes	ACI	LAA	1	Grade 1	Yes	SY
193	67	Female	Primary	Yes	No	No	No	Yes	23.35	5.6	189.9	99.3	3.1425	4.84813	7.19641	39.7962	Yes	Yes	ACI	LAA	1	Grade 1	Yes	SY
194	67.1	Female	Junior	Yes	No	Yes	Yes	No	27.22	3.4	140	71.8	3.3079	3.83587	4.95231	36.819	No	No	ACI	SAO	1	Grade 1	Yes	SY
195	67.3	Female	Junior	No	No	Yes	No	No	28.75	5.1	181.6	80.7	2.73523	5.78452	6.51774	36.3216	No	No	ACI	SAO	≥2	Grade 1	Yes	SY
196	67.3	Female	Junior	No	No	No	Yes	Yes	29.36	4.1	128.4	84.1	2.91945	4.84942	7.44157	35.8364	Yes	No	ACI	SAO	0	Grade 1	Yes	SY
197	67.4	Male	Junior	Yes	No	No	No	Yes	30.22	3.4	173.6	95	3.988	4.33175	6.57753	39.4763	Yes	No	POCI	SAO	1	Grade 1	Yes	SY
198	67.4	Male	Junior	Yes	No	No	Yes	No	28.01	4.2	160.6	76.4	3.50388	6.29469	9.90955	32.6684	Yes	No	POCI	SAO	1	Grade 1	Yes	SY
199	51.1	Male	Junior	No	Yes	No	No	Yes	21.64	4.7	124.6	75.5	2.33061	5.4401	6.76405	35.4666	No	Yes	ACI	SAO	1	Grade 1	No	SY
200	67.4	Male	Senior	Yes	No	No	No	No	25.92	5.7	169.3	76	3.87084	3.14767	2.59396	39.9038	Yes	No	POCI	Other	1	Grade ≥2	Yes	SY
201	67.4	Male	Senior	Yes	No	No	No	No	25.92	5.7	169.3	76	3.87084	3.14767	2.59396	39.9038	Yes	No	POCI	Other	1	Grade ≥2	Yes	SY
202	67.6	Male	Junior	No	Yes	No	Yes	No	25.13	4.2	167.9	96.4	3.39916	5.19767	8.65033	46.9909	Yes	No	POCI	SAO	≥2	Grade 0	Yes	SY
203	67.8	Female	Junior	No	No	No	Yes	Yes	27.44	4.3	155.7	90.9	2.52481	3.92763	8.13647	39.6535	No	No	LACI	SAO	0	Grade ≥2	Yes	SY
204	53.9	Female	Junior	Yes	Yes	No	Yes	No	24.48	5.3	221.7	73.2	2.86817	4.33175	7.43592	40.7302	No	Yes	POCI	SAO	1	Grade 0	No	SY
205	57.2	Male	Primary	Yes	Yes	Yes	No	Yes	29.27	3.5	135.3	61.7	3.01816	2.7746	5.49607	38.3185	No	Yes	LACI	Other	1	Grade 1	Yes	SY
206	45.6	Female	Junior	Yes	Yes	No	No	No	27.48	4	145.8	106.4	2.35019	3.73509	4.1672	42.4694	No	No	POCI	SAO	1	Grade 0	No	SY
207	68	Female	Senior	No	No	No	No	Yes	22.74	5.1	130.3	77.5	4.20627	2.55309	8.05446	39.4611	No	No	LACI	LAA	0	Grade ≥2	Yes	SY
208	54	Male	Senior	Yes	Yes	No	No	Yes	24.45	4.3	137	112	2.94598	2.24188	5.69875	42.4137	No	No	ACI	LAA	1	Grade 0	No	SY
209	59.7	Male	Senior	Yes	Yes	No	No	Yes	24.45	4.3	137	112	2.94598	4.86394	5.69875	42.4137	No	No	ACI	LAA	1	Grade 0	No	SY
210	68.2	Female	Primary	No	No	No	No	No	21.61	5.3	127.5	57.9	2.74275	6.36876	7.24232	48.0718	Yes	Yes	LACI	LAA	≥2	Grade 1	Yes	SY
211	68.2	Female	Primary	Yes	No	Yes	No	No	29.05	4	113.8	99.5	3.85311	4.5332	5.72938	46.1979	No	No	ACI	LAA	1	Grade 1	Yes	SY
212	51.3	Male	College	Yes	No	Yes	No	No	25.32	3.7	113	80.5	3.02593	2.28216	6.94912	38.8725	No	No	LACI	Other	1	Grade 1	No	SY
213	51.3	Male	College	Yes	No	Yes	No	No	25.32	5.4	113	80.5	2.59266	3.15738	6.94912	38.8725	No	No	LACI	Other	1	Grade 1	No	SY
214	68.3	Male	Senior	Yes	Yes	No	No	Yes	31.38	4	164	71.5	2.93572	5.02446	8.57839	41.9249	Yes	No	POCI	LAA	1	Grade 0	Yes	SY
215	68.3	Male	Junior	Yes	No	No	No	Yes	27.49	3.6	130.2	82.6	2.36821	5.75046	7.24476	37.7649	No	No	LACI	SAO	1	Grade 1	Yes	SY
216	68.3	Male	Junior	Yes	No	No	No	Yes	27.49	3.6	130.2	82.6	2.36821	5.75046	7.24476	37.7649	No	No	LACI	SAO	1	Grade 1	Yes	SY
217	58	Male	Senior	Yes	Yes	No	No	No	29.07	4.5	136.6	91.8	1.82985	4.85252	4.98145	36.1589	No	Yes	ACI	LAA	1	Grade ≥2	No	SY
218	68.6	Female	Primary	Yes	No	No	No	No	25.51	4.5	151.2	79.5	3.02665	3.46735	8.961	42.2345	No	No	LACI	LAA	1	Grade 1	Yes	SY
219	68.6	Female	Junior	Yes	No	No	Yes	No	24.58	3.5	157.9	79.1	2.25225	5.09517	6.92957	41.372	No	Yes	LACI	SAO	1	Grade 1	Yes	SY
220	68.8	Female	Illiterate	Yes	No	Yes	No	No	24.56	5.3	169.2	77.7	3.40244	3.75251	7.409	39.7355	No	Yes	ACI	CE	1	Grade 1	Yes	SY
221	56.3	Male	Junior	Yes	Yes	No	No	Yes	25.78	2.4	146.3	77.5	4.12771	2.27851	4.59332	44.535	No	No	ACI	SAO	1	Grade ≥2	Yes	SY
222	69	Female	College	Yes	Yes	No	No	No	24.07	4.6	169.4	97	2.15378	6.53925	8.65585	40.4786	No	No	ACI	Other	1	Grade ≥2	Yes	SY
223	69.2	Female	College	Yes	No	No	No	No	25.45	4.5	125	102.4	2.61413	5.14817	7.75433	45.1828	Yes	No	LACI	Other	1	Grade 1	Yes	SY
224	69.2	Male	Junior	Yes	Yes	No	No	Yes	25.52	4	182	77.9	3.25528	6.20863	4.2888	39.8503	Yes	No	POCI	SAO	1	Grade ≥2	Yes	SY
225	69.3	Male	Primary	Yes	Yes	No	No	Yes	21.29	5.1	148.6	66	3.43646	3.42549	5.66337	39.1381	Yes	Yes	POCI	LAA	1	Grade ≥2	Yes	SY
226	53.6	Male	Junior	No	Yes	No	No	Yes	23.38	1.7	153.7	86.9	2.64333	3.12379	5.40708	34.2603	No	Yes	LACI	SAO	1	Grade 1	No	SY
227	69.5	Female	College	Yes	Yes	No	No	Yes	20.85	5.5	136.2	103.2	3.3081	3.84129	5.31635	30.5459	Yes	Yes	LACI	Other	1	Grade ≥2	Yes	SY
228	69.5	Female	College	Yes	Yes	No	No	Yes	20.85	5.5	136.2	103.2	3.3081	3.84129	5.31635	30.5459	Yes	Yes	LACI	Other	1	Grade ≥2	Yes	SY
229	60.6	Male	Junior	Yes	Yes	No	Yes	No	24.76	5.7	185.5	58.7	2.40511	2.88046	3.93297	39.2538	No	No	ACI	SAO	1	Grade 1	No	SY
230	69.5	Female	Junior	Yes	No	Yes	No	Yes	28.8	3.8	186	92.7	2.73595	4.80504	7.62665	41.5216	Yes	No	ACI	SAO	1	Grade 1	Yes	SY
231	55	Male	Senior	Yes	No	No	No	Yes	28.44	5.7	126.1	82.3	2.47661	6.73603	8.60169	40.6634	No	No	ACI	LAA	1	Grade 1	No	SY
232	55	Male	Senior	Yes	No	No	No	Yes	28.44	3.5	126.1	82.3	2.47661	4.29878	8.60169	40.6634	No	No	ACI	LAA	1	Grade 1	No	SY
233	69.6	Male	Primary	Yes	No	Yes	Yes	No	22.33	4.2	159.2	75.3	3.42792	5.42833	7.93993	41.6979	Yes	No	LACI	LAA	1	Grade 1	Yes	SY
234	69.7	Female	Primary	Yes	No	No	No	No	20.02	4.4	185.4	95.6	3.43608	6.52725	8.09029	36.156	Yes	No	LACI	LAA	1	Grade 1	Yes	SY
235	62	Male	Senior	Yes	No	No	Yes	Yes	26.52	5	170	94.7	3.41489	2.59347	5.83129	40.8452	No	Yes	ACI	LAA	1	Grade 1	Yes	SY
236	69.7	Female	Junior	Yes	No	No	No	No	24.55	3.2	125.9	87.7	4.91632	4.50875	3.37906	32.2727	Yes	Yes	ACI	SAO	1	Grade 1	Yes	SY
237	69.7	Female	Junior	Yes	No	No	No	No	24.55	3.2	125.9	87.7	4.91632	4.50875	3.37906	32.2727	No	Yes	ACI	SAO	1	Grade 1	Yes	SY
238	70	Female	Primary	Yes	Yes	Yes	Yes	No	20.5	3.9	160.3	87.5	2.12096	6.337	4.01588	41.6146	No	No	LACI	SAO	≥2	Grade 0	Yes	SY
239	70.1	Female	College	No	No	No	No	No	27.68	5.6	167	90.4	3.70711	3.02644	6.85516	33.2975	Yes	No	ACI	Other	0	Grade 1	Yes	SY
240	55.2	Male	Junior	Yes	Yes	No	Yes	Yes	28.2	3.9	168.8	86.1	1.95979	2.99427	3.67718	38.9469	Yes	No	LACI	SAO	1	Grade 0	No	SY
241	52.1	Male	College	Yes	Yes	No	No	No	30.33	3.4	155.3	70.4	2.63065	3.16095	6.18241	40.8771	No	No	LACI	Other	1	Grade ≥2	Yes	SY
242	70.3	Female	Primary	Yes	Yes	No	Yes	Yes	27.15	3.6	144.6	77.8	3.51534	3.34252	6.18773	38.1893	Yes	No	LACI	SAO	1	Grade ≥2	Yes	SY
243	70.4	Male	Primary	No	Yes	No	No	No	29.89	3.9	162.4	86.1	3.40553	5.20126	6.49547	38.0672	Yes	Yes	POCI	LAA	0	Grade ≥2	Yes	SY
244	70.4	Male	Primary	No	Yes	No	No	No	29.89	3.9	162.4	86.1	3.40553	5.20126	6.49547	38.0672	Yes	Yes	POCI	LAA	0	Grade ≥2	Yes	SY
245	70.6	Male	Primary	No	No	Yes	Yes	No	29.02	4.8	147.1	86.5	3.62441	5.90724	6.61114	40.0977	Yes	No	LACI	LAA	≥2	Grade 1	Yes	SY
246	70.7	Female	Primary	Yes	No	No	No	No	27.3	4	181.5	65.9	4.92261	4.04502	7.02595	37.1413	No	No	LACI	LAA	≥2	Grade 1	Yes	SY
247	49.7	Male	Senior	Yes	No	No	No	Yes	30.56	3.2	174.3	81.9	1.60682	2.61489	4.33058	39.8932	No	Yes	POCI	LAA	1	Grade 1	No	SY
248	49.5	Male	Junior	No	No	No	Yes	Yes	26.52	3.9	174.8	85.2	2.28609	3.01099	5.76103	36.0586	No	No	POCI	SAO	0	Grade 1	No	SY
249	57.6	Female	Junior	No	No	No	No	No	20.23	4.1	187.1	100.5	3.73521	2.52661	6.95252	37.2222	No	No	POCI	SAO	1	Grade 1	No	SY
250	57.6	Female	Junior	No	No	No	No	No	20.23	5.3	187.1	100.5	3.73521	2.52661	6.95252	37.8222	No	No	POCI	SAO	1	Grade 1	No	SY
251	71	Male	Junior	Yes	No	Yes	No	Yes	27.89	3.9	133.8	92	3.58144	4.29043	8.29243	39.2874	Yes	No	LACI	SAO	1	Grade 1	Yes	SY
252	61.1	Female	College	Yes	No	Yes	No	Yes	27.78	5.6	184.4	81.4	0.845269	3.54303	8.44503	41.8262	No	Yes	POCI	LAA	1	Grade 1	No	SY
253	64	Male	Senior	Yes	No	No	No	Yes	28.49	3.2	107.7	74.5	3.12114	2.9335	9.57097	36.2774	No	Yes	POCI	LAA	1	Grade 1	Yes	SY
254	53.5	Male	Junior	Yes	Yes	No	Yes	Yes	23.17	5.3	154.8	78.4	2.85706	3.99071	7.11195	36.9504	No	No	LACI	SAO	1	Grade ≥2	No	SY
255	49.8	Female	Senior	No	No	No	No	No	22.06	1.6	139.2	62.5	2.30166	2.464	7.30239	37.4225	Yes	No	POCI	LAA	1	Grade 1	Yes	SY
256	62.1	Male	Junior	Yes	No	Yes	No	Yes	24.45	3.5	132.8	71.9	1.66709	4.90787	5.95655	41.5542	No	No	POCI	SAO	1	Grade 1	No	SY
257	71.3	Male	Primary	Yes	No	No	No	No	25.33	5.1	180.5	80.7	3.28286	6.71967	6.30926	43.9676	No	No	POCI	LAA	1	Grade 1	Yes	SY
258	55.1	Male	Junior	No	No	No	No	No	23.09	5	154.4	70.6	2.70476	2.94379	7.28161	40.1358	No	No	LACI	SAO	1	Grade 1	No	SY
259	65.5	Male	College	Yes	No	No	No	No	23.66	4	179	95.6	1.81278	3.10967	7.53489	37.2057	No	Yes	ACI	Other	1	Grade 1	No	SY
260	65.5	Male	College	Yes	No	No	No	No	23.66	5.7	179	95.6	1.81278	3.10967	7.53489	37.2057	No	Yes	ACI	Other	1	Grade 1	No	SY
261	71.4	Male	Junior	Yes	No	No	No	Yes	35.14	3.3	137.9	78.5	4.40943	5.57534	7.4314	43.4705	Yes	No	POCI	SAO	1	Grade 1	Yes	SY
262	71.4	Female	Primary	Yes	Yes	No	No	No	22.71	4.1	150.3	87.6	2.82993	4.1099	8.5856	36.2994	Yes	Yes	LACI	SAO	1	Grade ≥2	Yes	SY
263	50.4	Male	Primary	Yes	Yes	No	No	Yes	23.14	4.5	168.9	99.2	3.07478	4.50875	7.22578	39.8686	No	Yes	ACI	CE	1	Grade 0	No	SY
264	52.8	Male	Junior	Yes	Yes	No	Yes	Yes	25	5	177.8	107.3	2.80775	3.36072	4.26947	40.2168	No	No	POCI	SAO	1	Grade 0	No	SY
265	71.7	Female	Junior	No	No	No	Yes	No	24.19	5.3	111.1	79.2	4.28015	4.59013	6.96473	42.0989	Yes	No	ACI	SAO	≥2	Grade 1	Yes	SY
266	43.6	Male	College	Yes	No	No	No	No	24.43	3.9	141.1	98.1	2.46875	2.55927	5.44645	44.0727	Yes	Yes	ACI	LAA	1	Grade 1	No	SY
267	71.9	Female	Junior	No	No	No	Yes	Yes	28.33	4.6	129	81.5	3.12238	5.60677	3.85098	32.4023	No	No	ACI	SAO	≥2	Grade ≥2	Yes	SY
268	57.1	Female	Junior	No	No	No	No	Yes	26.57	5.3	130.7	80.7	3.7114	3.18068	5.7007	34.7897	No	Yes	POCI	SAO	1	Grade 1	No	SY
269	58.1	Male	Junior	No	No	No	Yes	No	26.57	3.5	134.4	82.5	3.50003	2.60917	8.82611	37.1507	No	No	ACI	SAO	1	Grade 1	No	SY
270	50	Male	College	Yes	No	No	No	No	25.14	4.5	187.2	88.9	2.2151	2.33017	6.89099	33.4355	No	Yes	ACI	Other	1	Grade 1	Yes	SY
271	72.2	Female	Primary	Yes	Yes	No	No	No	24.73	5	109.5	90.7	2.21596	3.45078	7.24123	39.8012	Yes	No	LACI	LAA	1	Grade 0	Yes	SY
272	52	Male	College	No	No	No	No	No	28.12	3.9	180.2	89.1	2.84293	2.02377	4.96789	35.5784	No	No	ACI	LAA	≥2	Grade 1	No	SY
273	58.1	Male	College	Yes	No	No	Yes	Yes	25.1	5.6	124.4	76.4	0.770642	2.91036	5.86537	37.7236	Yes	No	ACI	Other	1	Grade 1	No	SY
274	61	Male	Junior	Yes	No	No	No	No	31.78	4.1	169.2	87.4	2.04103	2.44205	3.76423	35.9353	Yes	No	LACI	SAO	1	Grade 1	No	SY
275	72.3	Female	Junior	Yes	No	Yes	Yes	No	27.61	5.7	154.9	87.3	4.15561	5.29083	7.9045	42.0051	No	Yes	ACI	SAO	1	Grade 1	Yes	SY
276	52.8	Male	Senior	No	No	No	No	Yes	26.11	3.2	163	95.4	2.38809	5.02255	6.06608	37.914	No	Yes	ACI	LAA	1	Grade 1	No	SY
277	72.6	Male	Primary	No	Yes	No	Yes	Yes	25.35	4.7	161.3	93	3.79106	5.31387	7.55503	46.9616	Yes	No	POCI	LAA	≥2	Grade ≥2	Yes	SY
278	72.7	Female	Senior	Yes	Yes	No	No	No	21.99	5.3	191.1	107.7	2.73191	3.59054	7.3554	36.732	Yes	No	ACI	Other	1	Grade ≥2	Yes	SY
279	72.7	Female	Senior	Yes	Yes	No	No	No	21.99	5.3	191.1	107.7	2.73191	3.59054	7.3554	36.732	Yes	No	ACI	Other	1	Grade ≥2	Yes	SY
280	45.7	Male	Senior	No	Yes	No	Yes	No	24.34	1.6	186	74	1.9995	5.16852	7.71607	34.8864	No	No	POCI	LAA	1	Grade 0	No	SY
281	72.9	Female	Junior	No	Yes	No	No	Yes	26.76	5.6	119.5	61.8	2.60505	2.83505	7.69662	37.5016	No	Yes	ACI	SAO	0	Grade 0	Yes	SY
282	59.1	Male	College	Yes	No	No	No	Yes	28.22	5.1	147.7	104.2	1.72348	2.50925	4.58692	43.5824	No	Yes	LACI	LAA	1	Grade 1	No	SY
283	72.9	Female	Senior	No	No	Yes	No	No	22.06	5.3	152.4	98.2	4.43212	4.58401	8.23278	34.2474	Yes	No	ACI	Other	≥2	Grade 1	Yes	SY
284	69	Male	Junior	Yes	Yes	No	No	Yes	27.47	4.5	144.3	101.4	3.17762	2.96272	6.44132	38.996	No	No	ACI	SAO	1	Grade 0	Yes	SY
285	45.1	Male	Senior	Yes	Yes	No	No	No	27.39	3.2	93.9	91.2	2.89879	2.4743	9.06328	39.4274	Yes	No	LACI	LAA	1	Grade 0	No	SY
286	73.4	Female	Primary	No	No	Yes	Yes	Yes	22.6	3.5	152.9	87.6	2.27317	4.38778	6.77631	38.9759	No	No	ACI	LAA	≥2	Grade 1	Yes	SY
287	73.5	Female	Junior	Yes	Yes	No	No	No	24.42	4	158.2	98.9	2.63737	4.89952	5.26587	31.4496	Yes	Yes	LACI	SAO	1	Grade ≥2	Yes	SY
288	73.6	Male	Junior	Yes	No	No	Yes	Yes	27.13	5.7	146.9	72.8	3.47081	4.44433	9.77955	39.8719	No	Yes	POCI	SAO	1	Grade 1	Yes	SY
289	55.2	Male	Junior	Yes	Yes	No	No	Yes	22.35	3.4	133.6	81.6	2.19551	3.03003	6.10749	40.8282	No	No	LACI	SAO	1	Grade ≥2	No	SY
290	54.6	Female	Junior	Yes	No	No	No	Yes	23.08	4.1	168.7	61.2	2.65505	5.94547	11.2644	42.3872	No	Yes	POCI	SAO	1	Grade 1	No	SY
291	74.1	Male	Primary	Yes	No	No	Yes	No	23	3.7	123	83.1	3.77794	4.18189	6.19892	36.1043	Yes	Yes	POCI	LAA	1	Grade 1	Yes	SY
292	74.4	Female	Primary	Yes	No	Yes	Yes	Yes	25.9	4.6	173.1	83.4	2.49633	4.45323	4.89468	40.4729	Yes	No	ACI	SAO	1	Grade ≥2	Yes	SY
293	74.5	Female	Primary	No	No	No	Yes	No	28.06	4.4	174.3	89.9	4.42513	6.91742	6.09643	39.4491	Yes	Yes	ACI	SAO	≥2	Grade 1	Yes	SY
294	47.5	Male	Junior	Yes	No	No	Yes	Yes	20.91	4.5	135.7	82.9	2.74022	2.99959	6.33211	37.3088	No	No	ACI	SAO	1	Grade 1	No	SY
295	55	Male	Senior	No	No	No	No	No	21.28	3.2	150.6	112.5	4.10282	2.95946	7.61963	39.0712	No	Yes	ACI	LAA	1	Grade 1	Yes	SY
296	58.6	Male	Senior	No	No	No	No	No	27.91	1.6	190.3	86.3	2.00208	3.13482	7.54735	32.9065	No	No	POCI	LAA	0	Grade 1	No	SY
297	71.1	Male	Junior	No	Yes	No	Yes	No	25.26	3.7	136.7	83.1	2.10408	2.39652	10.539	31.9107	Yes	Yes	ACI	SAO	1	Grade 0	No	SY
298	74.9	Female	Junior	Yes	No	No	Yes	No	26.75	5.3	155.5	91.4	2.3045	5.02255	3.93078	37.7587	Yes	No	ACI	SAO	1	Grade 1	Yes	SY
299	75	Female	Junior	Yes	Yes	Yes	No	No	27.11	4.2	137	88.9	5.23249	4.10477	6.5998	39.3559	Yes	Yes	LACI	SAO	1	Grade 0	Yes	SY
300	64.1	Male	Junior	No	No	No	No	No	21.48	3.4	143.1	67.6	2.15902	5.89392	7.3321	37.98	Yes	Yes	ACI	SAO	0	Grade 1	No	SY
301	46.5	Male	Junior	Yes	Yes	No	No	Yes	28.4	4.8	120.2	53.8	3.82643	3.92763	5.59985	38.2807	No	Yes	POCI	SAO	1	Grade ≥2	No	SY
302	75.2	Female	Senior	Yes	Yes	Yes	Yes	No	25.61	3.2	151.2	91.4	2.97033	4.01899	7.23751	39.2024	No	Yes	ACI	LAA	1	Grade ≥2	Yes	SY
303	75.2	Female	Senior	Yes	Yes	Yes	Yes	No	25.61	3.2	151.2	91.4	3.17033	4.01899	7.23751	39.2024	Yes	Yes	ACI	LAA	1	Grade ≥2	Yes	SY
304	49.9	Male	Junior	No	No	No	Yes	Yes	24.99	4.5	145.8	84.5	2.03912	4.84813	7.19336	42.3316	No	No	LACI	SAO	1	Grade 1	No	SY
305	75.9	Female	College	Yes	No	No	Yes	Yes	24.38	5.7	150.5	102	3.41766	4.86333	6.59785	37.8933	No	No	LACI	Other	1	Grade ≥2	Yes	SY
306	76	Male	Senior	Yes	No	No	No	No	23.83	5.6	130.2	86.6	3.96001	3.37433	8.37378	37.3076	No	No	LACI	Other	1	Grade 1	Yes	SY
307	47.5	Male	Senior	Yes	Yes	No	No	Yes	25.79	2.2	171.3	97.8	2.49557	2.93895	6.26409	42.107	Yes	No	LACI	LAA	1	Grade ≥2	No	SY
308	76.5	Female	Junior	No	No	No	Yes	Yes	26.92	5.4	175.2	83.9	3.00692	3.51496	5.58782	38.3669	Yes	No	LACI	SAO	≥2	Grade ≥2	Yes	SY
309	65.2	Male	Junior	Yes	No	No	No	No	27.25	3.9	143.4	92.7	2.86063	2.15764	6.39789	46.7125	No	No	ACI	SAO	1	Grade 1	Yes	SY
310	52.5	Male	Junior	Yes	Yes	No	No	No	22.1	3.7	201.2	102.2	1.79339	4.84813	9.80768	38.7612	No	No	LACI	LAA	1	Grade ≥2	No	SY
311	58.2	Male	College	No	No	No	No	No	28.67	1.8	140.2	74.6	2.48011	3.5079	7.21957	42.5704	Yes	No	ACI	Other	1	Grade 1	Yes	SY
312	43.4	Male	Junior	No	Yes	No	No	No	22.77	5.4	181.9	80.3	2.88187	3.30621	5.37802	45.0824	No	Yes	ACI	SAO	1	Grade 0	No	SY
313	43.4	Male	Junior	No	Yes	No	No	No	22.77	5.4	181.9	80.3	2.88187	3.42549	5.37802	45.0824	No	Yes	ACI	SAO	1	Grade 0	No	SY
314	77	Female	Primary	No	No	No	No	No	31.09	5.4	154.5	57	2.4671	2.71423	7.69724	32.4888	No	No	ACI	LAA	≥2	Grade ≥2	Yes	SY
315	77.1	Female	Junior	Yes	No	No	No	No	27.86	3.5	179.5	82	3.44792	2.88974	4.58658	38.1819	Yes	No	ACI	SAO	1	Grade 1	Yes	SY
316	81	Female	Junior	Yes	No	No	No	No	27.86	3.5	179.5	82	3.44792	2.88974	4.58658	38.1819	No	No	ACI	SAO	1	Grade 1	Yes	SY
317	77.3	Male	Primary	Yes	Yes	No	No	No	26.21	4.2	148.5	96.2	3.9469	5.70144	7.32277	37.4313	No	No	POCI	LAA	1	Grade ≥2	Yes	SY
318	79	Male	Primary	Yes	Yes	No	No	No	26.21	4.2	148.5	96.2	2.97955	5.70144	7.32277	37.4313	Yes	No	POCI	LAA	1	Grade ≥2	Yes	SY
319	65.8	Male	Senior	No	Yes	No	No	Yes	24.64	1.8	182.1	82.1	1.86663	3.04528	5.14103	35.518	Yes	Yes	ACI	LAA	0	Grade 0	Yes	SY
320	62.9	Male	Junior	Yes	No	No	No	No	27.11	3.9	144.9	80	1.71399	2.1953	4.09265	42.509	No	No	ACI	SAO	1	Grade 1	Yes	SY
321	61.8	Male	Junior	Yes	No	Yes	No	Yes	23.88	5.7	144.9	77.5	2.8789	2.22468	4.71956	36.1991	Yes	Yes	LACI	SAO	1	Grade 1	Yes	SY
322	42.2	Male	Primary	No	No	No	No	Yes	25.2	4.5	170.5	95.9	3.36017	2.47323	8.71355	35.7683	No	No	LACI	Other	1	Grade 1	No	SY
323	78.4	Female	Primary	Yes	Yes	No	Yes	No	29.57	5.2	132.6	90	4.26979	3.7287	7.15888	34.7308	No	Yes	ACI	LAA	1	Grade ≥2	Yes	SY
324	78.4	Female	Primary	Yes	Yes	No	Yes	No	29.57	5.2	132.6	90	3.26979	3.7287	7.15888	34.7308	Yes	Yes	ACI	LAA	1	Grade ≥2	Yes	SY
325	78.9	Male	College	Yes	Yes	No	Yes	No	24.33	4.3	182.6	81.2	3.25293	5.6929	4.85252	44.6843	Yes	No	POCI	Other	1	Grade ≥2	Yes	SY
326	70	Male	Senior	Yes	No	No	No	No	22.58	5.3	129.9	75.2	3.65829	3.22037	8.4338	39.4915	Yes	Yes	ACI	LAA	1	Grade 1	Yes	SY
327	50.2	Male	Senior	Yes	No	No	No	No	22.58	2.1	129.9	75.2	3.65829	3.22037	8.4338	39.4915	No	Yes	ACI	LAA	1	Grade 1	Yes	SY
328	79.3	Female	Primary	Yes	No	No	No	No	25.16	4.5	148.8	94.4	5.49987	4.35093	7.9721	39.5307	No	No	ACI	LAA	1	Grade 1	Yes	SY
329	79.7	Male	Junior	No	No	Yes	Yes	Yes	27.44	3.9	157	93.3	2.96076	5.87827	6.25379	34.3209	Yes	No	POCI	SAO	≥2	Grade 1	Yes	SY
330	80.7	Female	Junior	Yes	No	No	No	Yes	23.37	4.5	122.6	91.3	3.4867	4.90787	6.36694	33.7408	No	Yes	LACI	SAO	1	Grade 1	Yes	SY
331	81.5	Female	Primary	Yes	Yes	No	No	Yes	23.57	4.6	132.3	79.7	3.43271	3.81164	6.39453	31.1651	No	Yes	ACI	LAA	≥2	Grade ≥2	Yes	SY
332	81.7	Male	Primary	Yes	No	No	Yes	No	24.11	5.6	112.8	81.4	3.87087	5.0847	8.89331	32.8563	Yes	No	POCI	LAA	1	Grade 1	Yes	SY
333	81.7	Male	Primary	Yes	No	No	Yes	No	24.11	5.6	112.8	81.4	3.87087	5.0847	8.89331	32.8563	Yes	No	POCI	LAA	1	Grade 1	Yes	SY
334	54.7	Male	Junior	No	No	No	No	No	27.19	5.6	157.1	99.9	4.14146	2.48632	5.67394	37.8985	No	No	LACI	SAO	1	Grade 1	No	SY
335	60.8	Male	Senior	No	No	No	No	No	23.22	1.9	179.4	103.2	2.44554	2.96676	7.8549	37.3625	Yes	Yes	ACI	LAA	1	Grade 1	Yes	SY
336	51.5	Male	Junior	Yes	Yes	No	No	Yes	27.85	5.8	181	103.7	3.22204	4.50875	6.30185	42.2193	No	Yes	POCI	SAO	1	Grade 0	No	SY
337	57	Male	Senior	Yes	No	No	Yes	Yes	24.5	3.2	87.3	108.8	3.21571	2.83505	1.68108	43.7332	No	Yes	LACI	LAA	1	Grade 1	No	XX
338	64.1	Male	Junior	No	No	No	No	No	21.48	3.4	143.1	67.6	2.15902	5.89392	7.3321	37.98	Yes	Yes	ACI	SAO	0	Grade 1	No	XX
339	58.1	Male	College	Yes	No	No	Yes	Yes	25.1	5.6	124.4	76.4	0.770642	2.91036	5.86537	37.7236	Yes	No	ACI	Other	1	Grade 1	No	XX
340	55.4	Female	Junior	Yes	Yes	No	No	No	26.84	4.5	155	76.6	1.26794	2.45435	7.40752	41.3572	No	No	POCI	SAO	1	Grade 0	No	XX
341	57.1	Female	Junior	No	No	No	No	Yes	26.57	5.3	130.7	80.7	3.7114	3.18068	5.7007	34.7897	No	Yes	POCI	SAO	1	Grade 1	No	XX
342	69.1	Male	Junior	No	No	No	Yes	Yes	25.64	4.7	143.4	57	2.18062	2.41941	6.15414	36.2167	No	No	ACI	SAO	1	Grade 1	No	XX
343	56.5	Male	Junior	Yes	No	No	No	No	24.54	5.8	163.6	90.3	2.82387	3.06715	3.73066	42.5449	No	No	LACI	SAO	1	Grade 1	No	XX
344	64.1	Male	Senior	Yes	No	No	No	No	22.18	5.1	156.5	100.5	2.25365	5.6929	4.94123	43.0281	No	Yes	ACI	LAA	1	Grade 1	No	XX
345	43.4	Male	Junior	No	Yes	No	No	No	22.77	5.4	181.9	80.3	2.88187	3.42549	5.37802	45.0824	No	Yes	ACI	SAO	1	Grade 0	No	XX
346	55.1	Male	Junior	No	No	No	No	No	23.09	5	154.4	70.6	2.70476	2.94379	7.28161	40.1358	No	No	LACI	SAO	1	Grade 1	No	XX
347	52.3	Male	Senior	No	Yes	No	No	No	28.06	5.2	147.1	99.9	1.9715	3.24753	5.76499	36.1634	No	Yes	LACI	LAA	1	Grade 0	No	XX
348	49.9	Male	Junior	No	No	No	Yes	Yes	24.99	4.5	145.8	84.5	2.03912	4.84813	7.19336	42.3316	No	No	LACI	SAO	1	Grade 1	No	XX
349	60.4	Male	Senior	Yes	No	No	Yes	Yes	27.72	4.5	113.2	94	3.27771	4.10578	7.21995	42.34	No	No	LACI	LAA	1	Grade 1	No	XX
350	73.7	Male	Senior	No	No	No	Yes	No	31.34	4.3	184.1	73.7	2.92946	2.86033	8.58079	40.0509	No	Yes	ACI	LAA	1	Grade 1	No	XX
351	61.8	Male	Junior	Yes	Yes	No	Yes	Yes	27.61	3.5	137.8	94.4	3.73729	4.69317	8.27933	36.1195	No	No	LACI	SAO	1	Grade ≥2	Yes	XX
352	64.1	Male	Junior	Yes	No	No	No	No	21.29	3.5	170.4	108.2	3.20181	7.24258	6.15174	35.161	Yes	Yes	POCI	SAO	1	Grade 1	Yes	XX
353	54	Female	Junior	Yes	Yes	No	No	Yes	20.94	2.1	109.3	75.6	3.50075	2.16982	4.49307	39.6328	No	Yes	POCI	SAO	1	Grade 0	Yes	XX
354	71	Male	Junior	Yes	No	Yes	No	Yes	27.89	3.9	133.8	92	3.58144	4.29043	8.29243	39.2874	Yes	No	LACI	SAO	1	Grade 1	Yes	XX
355	64.6	Male	Junior	Yes	No	No	No	No	27.07	5.5	143.9	84.9	2.8259	4.67774	7.15551	35.1894	No	No	POCI	SAO	1	Grade 1	Yes	XX
356	70.3	Female	Primary	Yes	Yes	No	Yes	Yes	27.15	3.6	144.6	77.8	3.51534	3.34252	6.18773	38.1893	Yes	No	LACI	SAO	1	Grade ≥2	Yes	XX
357	65.8	Male	Senior	No	Yes	No	No	Yes	24.64	1.8	182.1	82.1	1.86663	3.04528	5.14103	35.518	Yes	Yes	ACI	LAA	0	Grade 0	Yes	XX
358	66.2	Female	Primary	Yes	No	No	No	No	26.1	3.7	134	86	2.33099	4.74187	8.0837	34.0602	Yes	No	LACI	LAA	1	Grade 1	Yes	XX
359	57.2	Male	Primary	Yes	Yes	Yes	No	Yes	29.27	3.5	135.3	61.7	3.01816	2.7746	5.49607	38.3185	No	Yes	LACI	Other	1	Grade 1	Yes	XX
360	67.3	Female	Junior	No	No	Yes	No	No	28.75	5.1	181.6	80.7	2.73523	5.78452	6.51774	36.3216	No	No	ACI	SAO	≥2	Grade 1	Yes	XX
361	69.7	Female	Junior	Yes	No	No	No	No	24.55	3.2	125.9	87.7	4.91632	4.50875	3.37906	32.2727	Yes	Yes	ACI	SAO	1	Grade 1	Yes	XX
362	50.2	Male	Senior	Yes	No	No	No	No	24.65	4.7	172	106.9	1.41544	2.43908	7.96327	38.0925	Yes	Yes	LACI	LAA	1	Grade 1	Yes	XX
363	67.4	Male	Junior	Yes	No	No	No	Yes	30.22	3.4	173.6	95	3.988	4.33175	6.57753	39.4763	Yes	No	POCI	SAO	1	Grade 1	Yes	XX
364	52.5	Male	College	Yes	No	No	Yes	No	20.54	2.1	212.6	125	2.46403	2.70405	5.47742	39.5508	No	Yes	ACI	Other	1	Grade 1	Yes	XX
365	58.1	Female	Junior	Yes	No	No	No	No	27.12	3.9	173.8	82.6	3.99977	4.05129	5.30658	41.6346	Yes	No	ACI	SAO	1	Grade 1	Yes	XX
366	62.4	Female	Primary	No	No	No	No	No	22.97	4.3	168.3	105.3	3.41374	4.94933	6.91917	29.4817	No	Yes	LACI	LAA	≥2	Grade 1	Yes	XX
367	70.6	Male	Primary	No	No	Yes	Yes	No	29.02	4.8	147.1	86.5	3.62441	5.90724	6.61114	40.0977	Yes	No	LACI	LAA	≥2	Grade 1	Yes	XX
368	79	Female	Primary	Yes	Yes	No	Yes	No	26.54	3.9	128	96.7	3.77615	5.0346	7.55097	39.4512	Yes	No	LACI	SAO	1	Grade 0	Yes	XX
369	72.7	Female	Senior	Yes	Yes	No	No	No	21.99	5.3	191.1	107.7	2.73191	3.59054	7.3554	36.732	Yes	No	ACI	Other	1	Grade ≥2	Yes	XX
370	77	Male	Senior	Yes	No	No	No	Yes	31.59	5.3	152.4	117.5	2.16057	2.97609	8.14931	36.0367	No	Yes	LACI	LAA	1	Grade 1	Yes	XX
371	73.6	Male	Junior	Yes	No	No	Yes	Yes	27.13	5.7	146.9	72.8	3.47081	4.44433	9.77955	39.8719	No	Yes	POCI	SAO	1	Grade 1	Yes	XX
372	71	Male	College	Yes	No	No	No	No	27.38	5.3	123.9	96.3	2.26244	3.20042	5.12854	42.6595	Yes	No	POCI	Other	1	Grade 1	Yes	XX
373	64	Male	Senior	Yes	No	No	No	Yes	28.49	3.2	107.7	74.5	3.12114	2.9335	9.57097	36.2774	No	Yes	POCI	LAA	1	Grade 1	Yes	XX
374	73.5	Female	Junior	Yes	Yes	No	No	No	24.42	4	158.2	98.9	2.63737	4.89952	5.26587	31.4496	Yes	Yes	LACI	SAO	1	Grade ≥2	Yes	XX
375	79	Female	Illiterate	No	Yes	No	Yes	No	25.52	4.5	174	66.3	2.08178	6.50935	4.09407	40.3925	No	No	ACI	CE	0	Grade ≥2	Yes	XX
376	79	Male	Primary	Yes	Yes	No	No	No	26.21	4.2	148.5	96.2	2.97955	5.70144	7.32277	37.4313	Yes	No	POCI	LAA	1	Grade ≥2	Yes	XX
377	57.8	Male	Primary	Yes	Yes	No	Yes	No	27.87	4.6	144	104.3	3.60075	7.52386	7.59311	40.7578	Yes	No	LACI	LAA	1	Grade ≥2	Yes	XX
378	67.4	Male	Senior	Yes	No	No	No	No	25.92	5.7	169.3	76	3.87084	3.14767	2.59396	39.9038	Yes	No	POCI	Other	1	Grade ≥2	Yes	XX
379	81.5	Female	Primary	Yes	Yes	No	No	Yes	23.57	4.6	132.3	79.7	3.43271	3.81164	6.39453	31.1651	No	Yes	ACI	LAA	≥2	Grade ≥2	Yes	XX
380	61.6	Female	Junior	Yes	No	No	Yes	No	22.7	4.9	144.3	86.4	3.3406	3.20011	7.54433	31.707	No	No	LACI	SAO	1	Grade 1	Yes	XX
381	55.8	Male	Junior	Yes	No	No	No	Yes	26.22	5.6	153.9	70.4	3.12146	5.34472	5.73524	36.8961	Yes	Yes	POCI	SAO	1	Grade ≥2	Yes	XX
382	77	Female	Primary	No	No	No	No	No	31.09	5.4	154.5	57	2.4671	2.71423	7.69724	32.4888	No	No	ACI	LAA	≥2	Grade ≥2	Yes	XX
383	52.7	Male	Junior	No	Yes	No	No	Yes	27.49	5.4	183.9	83.7	3.4004	2.62014	8.57991	33.2239	No	No	ACI	SAO	0	Grade 0	Yes	XX
384	65.1	Male	Junior	No	No	No	Yes	Yes	22.75	4.1	141.1	84.3	3.01241	4.96032	4.6445	42.0859	No	No	POCI	SAO	0	Grade 1	Yes	XX

## Sheet: age-corrected
No.	Age	Gender	Education	Hypertension	Diabetes	Heart disease	Stroke history	Smoking	BMI	NIHSS Score	SBP	DBP	LDL-C	Total Cholesterol	HbA1c	Albumin	Key area cerebral infarction	Intracranial vascular stenosis	Cerebral infarction location	TOAST classification	Fazekas score	GCA scale	Poststroke Cognitive Impairment	Cohort
1	60.4	Female	Junior	No	No	No	No	No	25.91	4.5	162.8	90	3.61344	2.86075	5.93161	38.8617	No	Yes	POCI	SAO	1	Grade 1	No	SY
2	59.9	Male	Senior	Yes	No	No	No	Yes	25.43	5.4	158.7	97.1	3.8535	2.90037	6.86137	37.8156	No	Yes	LACI	LAA	1	Grade 1	No	SY
3	58.9	Male	Junior	Yes	No	No	No	Yes	24.91	4	127.1	92.1	2.63507	3.19369	7.96436	36.2876	No	No	LACI	SAO	1	Grade 1	Yes	SY
4	58.9	Male	Junior	Yes	No	No	No	Yes	24.91	3.7	127.1	92.1	2.63507	3.19369	7.96436	36.2876	Yes	No	LACI	SAO	1	Grade 1	Yes	SY
5	49.4	Male	College	Yes	No	Yes	Yes	No	25.91	1.7	116.4	70	3.5323	2.46732	5.60745	41.045	No	No	LACI	LAA	1	Grade 1	Yes	SY
6	63.6	Female	Junior	No	No	No	No	Yes	24.75	2.3	190	89.8	2.05812	3.14447	6.46133	36.1302	No	No	POCI	SAO	1	Grade 1	Yes	SY
7	73.7	Male	Senior	No	No	No	Yes	No	31.34	4.3	184.1	73.7	2.92946	2.86033	8.58079	40.0509	No	Yes	ACI	LAA	1	Grade 1	No	SY
8	71	Male	Primary	Yes	No	No	No	No	22.49	3.9	140.4	93.5	2.30059	5.16852	6.15219	41.3146	Yes	No	POCI	SAO	1	Grade 1	Yes	SY
9	64	Male	Junior	Yes	No	No	Yes	Yes	26.49	1.7	156.6	94.5	4.25457	3.12734	6.19537	38.735	Yes	Yes	LACI	SAO	1	Grade 1	Yes	SY
10	50.5	Male	Junior	Yes	Yes	No	No	Yes	24.52	5.4	152.3	96.2	1.7297	2.83134	5.49144	34.3376	No	No	ACI	SAO	1	Grade ≥2	No	SY
11	50.1	Male	College	Yes	No	No	Yes	Yes	27.91	3.5	157.7	89.6	3.90053	2.76752	6.46336	39.9678	Yes	No	POCI	Other	1	Grade 1	No	SY
12	52.4	Female	Senior	Yes	Yes	No	No	Yes	24.03	5.1	162.8	91.2	2.553	5.19458	5.8298	38.3537	No	Yes	LACI	Other	1	Grade ≥2	Yes	SY
13	68	Male	Junior	Yes	No	No	No	No	25	5.7	155.4	109.5	2.45474	3.26924	7.39254	40.3302	Yes	Yes	LACI	SAO	1	Grade 1	No	SY
14	47.9	Female	Senior	Yes	No	No	No	Yes	25.93	4.5	190.8	73	2.36978	2.46056	5.6844	44.3761	No	No	POCI	LAA	1	Grade 1	No	SY
15	53	Female	Junior	Yes	No	No	No	Yes	31.09	4.8	155.3	88	4.29705	6.8553	3.64105	31.5017	Yes	No	ACI	SAO	1	Grade 1	Yes	SY
16	52.7	Male	Junior	No	Yes	No	No	Yes	27.49	3.9	183.9	83.7	3.4004	2.62014	8.57991	33.2239	No	No	ACI	SAO	0	Grade 0	Yes	SY
17	52.7	Male	Junior	No	Yes	No	No	Yes	27.49	5.4	183.9	83.7	3.4004	2.62014	8.57991	33.2239	No	No	ACI	SAO	0	Grade 0	Yes	SY
18	40.4	Male	Junior	No	No	No	Yes	Yes	25.22	4.3	164.4	64.6	3.52614	2.93855	8.02881	33.5486	Yes	No	LACI	SAO	1	Grade 1	No	SY
19	54.9	Female	Senior	Yes	No	No	No	No	30.31	5.7	175.6	103.6	2.55603	2.51428	7.63173	40.4735	No	No	POCI	LAA	1	Grade 1	No	SY
20	57.3	Male	Senior	No	No	No	No	Yes	29.2	4.3	180.3	84.8	2.78651	5.57534	6.97184	42.6605	No	Yes	LACI	LAA	1	Grade 1	No	SY
21	54.9	Male	Primary	Yes	Yes	Yes	No	No	23.92	4.2	126.5	93.6	4.3367	6.04527	7.37005	41.0075	Yes	Yes	POCI	LAA	1	Grade ≥2	Yes	SY
22	81	Female	Junior	No	No	No	Yes	Yes	22.74	3.2	131.4	74	2.0768	4.76744	6.854	38.1631	Yes	No	ACI	SAO	0	Grade 1	Yes	SY
23	53.4	Male	Junior	No	Yes	No	No	Yes	26.84	5.6	165.2	99.6	3.08694	2.84386	5.37033	39.0253	Yes	Yes	ACI	SAO	1	Grade ≥2	Yes	SY
24	75	Female	College	Yes	Yes	No	No	No	25.6	4.3	197.9	58.6	2.38386	4.75076	6.49651	31.8276	No	Yes	LACI	Other	1	Grade ≥2	Yes	SY
25	52.1	Male	College	No	No	No	No	No	22.84	5	182.7	110.8	2.55139	2.88657	8.89584	38.2613	Yes	No	ACI	Other	1	Grade 1	Yes	SY
26	55.7	Male	Junior	Yes	No	No	No	Yes	20.5	5.4	166.6	79.2	3.15365	3.58466	5.49338	37.2037	Yes	No	LACI	SAO	1	Grade ≥2	Yes	SY
27	54.8	Male	Senior	Yes	No	No	No	No	25.99	4.1	138.4	114.9	3.29473	2.47954	7.38952	37.3258	Yes	No	LACI	LAA	1	Grade 1	Yes	SY
28	55.8	Male	Junior	Yes	No	No	No	Yes	26.22	5.6	153.9	70.4	3.12146	5.34472	5.73524	36.8961	Yes	Yes	POCI	SAO	1	Grade ≥2	Yes	SY
29	55.4	Female	Junior	Yes	Yes	No	No	No	26.84	4.5	155	76.6	1.26794	2.45435	7.40752	41.3572	No	No	POCI	SAO	1	Grade 0	No	SY
30	78	Male	Junior	No	No	No	Yes	No	23.65	5.6	161.2	84.9	2.15478	2.35783	4.34775	30.0819	No	No	ACI	SAO	0	Grade 1	No	SY
31	56.4	Female	Senior	No	No	No	No	Yes	29.65	3.3	200.8	89.8	4.06728	5.03768	7.97298	38.1113	Yes	No	ACI	LAA	≥2	Grade ≥2	Yes	SY
32	56.6	Female	Primary	Yes	No	No	No	No	26.85	4.6	164.8	87.2	2.80721	3.19028	6.71316	46.7687	No	Yes	ACI	SAO	1	Grade 1	Yes	SY
33	82.8	Male	Junior	Yes	Yes	No	Yes	Yes	25.81	3.9	192.4	95.6	3.97597	2.88673	5.67975	45.7231	No	No	LACI	SAO	1	Grade ≥2	No	SY
34	57.8	Male	Senior	Yes	No	Yes	No	Yes	23.84	5.6	202.9	101.6	2.52901	4.35093	10.188	38.2061	No	Yes	LACI	LAA	1	Grade 1	No	SY
35	50.5	Male	Junior	Yes	Yes	No	No	No	22.99	5.7	179.7	107.3	3.40907	3.06099	4.64816	37.0567	Yes	Yes	LACI	SAO	1	Grade 0	No	SY
36	39.8	Male	College	Yes	Yes	Yes	No	Yes	26.12	2	155.1	90.4	2.64809	3.51946	8.07754	44.2567	No	No	LACI	Other	1	Grade ≥2	No	SY
37	68.8	Male	College	Yes	Yes	No	No	Yes	24.04	4.1	150.1	103.1	2.7137	2.98138	3.54305	39.5059	No	No	ACI	Other	1	Grade 0	No	SY
38	57.8	Male	Senior	Yes	Yes	No	No	No	27.03	4.5	157.1	77.5	2.88177	3.56433	5.16912	37.7388	No	No	POCI	Other	1	Grade 0	Yes	SY
39	57.8	Male	Primary	Yes	Yes	No	Yes	No	27.87	4.6	144	104.3	3.60075	7.52386	7.59311	40.7578	Yes	No	LACI	LAA	1	Grade ≥2	Yes	SY
40	57.8	Male	Primary	Yes	Yes	No	Yes	No	27.87	4.6	144	104.3	3.60075	7.52386	7.59311	40.7578	Yes	No	LACI	LAA	1	Grade ≥2	Yes	SY
41	58.1	Female	Junior	Yes	No	No	No	No	27.12	3.9	173.8	82.6	3.99977	4.05129	5.30658	41.6346	Yes	No	ACI	SAO	1	Grade 1	Yes	SY
42	68.9	Male	Junior	Yes	No	No	No	Yes	28.52	5.1	141.5	92.8	3.80403	3.17234	6.91566	45.2592	Yes	Yes	ACI	SAO	1	Grade 1	Yes	SY
43	58.7	Female	Junior	Yes	Yes	No	Yes	No	25.34	5.3	172.9	91.2	3.62813	3.53767	7.74635	40.8386	No	No	ACI	SAO	1	Grade ≥2	Yes	SY
44	69	Female	Junior	Yes	Yes	No	Yes	No	25.34	5.3	172.9	91.2	3.62813	3.53767	7.74635	40.8386	No	No	ACI	SAO	1	Grade ≥2	Yes	SY
45	79	Female	Illiterate	No	Yes	No	Yes	No	25.52	4.5	174	66.3	2.08178	6.50935	4.09407	40.3925	No	No	ACI	CE	0	Grade ≥2	Yes	SY
46	48.2	Male	Primary	Yes	No	No	No	Yes	26.53	5.6	173.6	73.5	1.07443	3.04208	6.25052	37.0928	No	No	LACI	CE	1	Grade 1	No	SY
47	61.3	Male	Junior	Yes	No	No	Yes	Yes	26.76	3.5	119.9	105.3	2.90415	3.24759	5.39604	40.1621	No	No	LACI	SAO	1	Grade 1	No	SY
48	51.2	Male	Senior	No	No	No	No	No	27.11	5.2	102.3	101.7	2.88263	2.75195	7.24581	40.8939	Yes	Yes	ACI	LAA	0	Grade 1	Yes	SY
49	63.9	Male	College	Yes	No	No	No	Yes	28.13	5	158.2	100.3	3.08363	2.56617	8.54745	37.5787	No	No	LACI	Other	1	Grade 1	Yes	SY
50	68.4	Male	Junior	Yes	Yes	No	No	Yes	26.81	5.2	120.1	96.6	2.66528	3.70824	6.15017	38.6261	No	Yes	LACI	SAO	1	Grade 0	No	SY
51	53.3	Male	College	No	Yes	Yes	No	Yes	26.51	3.4	170.7	89.6	2.11016	2.96352	7.07139	36.4382	No	Yes	ACI	LAA	1	Grade 0	No	SY
52	57	Female	Illiterate	No	No	No	No	Yes	27.22	5.7	183.9	84.4	2.3383	4.64944	4.98098	37.4609	Yes	No	ACI	CE	0	Grade 1	Yes	SY
53	59.2	Female	Primary	Yes	Yes	No	No	Yes	28.23	4.3	129.5	85.6	2.95618	6.07353	9.36735	40.3392	Yes	No	ACI	LAA	1	Grade ≥2	Yes	SY
54	59.2	Female	Primary	Yes	Yes	No	No	Yes	28.23	4.3	129.5	85.6	2.95618	6.07353	9.36735	40.3392	Yes	No	ACI	LAA	1	Grade ≥2	Yes	SY
55	79	Female	Primary	Yes	Yes	No	Yes	No	26.54	3.9	128	96.7	3.77615	5.0346	7.55097	39.4512	Yes	No	LACI	SAO	1	Grade 0	Yes	SY
56	59.4	Female	Primary	Yes	Yes	No	Yes	No	26.54	3.9	128	96.7	3.77615	5.0346	7.55097	39.4512	Yes	No	LACI	SAO	1	Grade 0	Yes	SY
57	59.5	Female	Primary	Yes	Yes	No	Yes	Yes	24.01	5.8	150.5	99.5	3.76278	5.21951	7.87605	38.1139	Yes	No	ACI	LAA	1	Grade ≥2	Yes	SY
58	59.5	Female	Primary	Yes	Yes	No	Yes	Yes	24.01	5.8	150.5	99.5	3.76278	5.21951	7.87605	38.1139	Yes	No	ACI	LAA	1	Grade ≥2	Yes	SY
59	59.5	Female	Primary	Yes	Yes	Yes	Yes	Yes	24.3	4.5	114.5	87.1	2.59117	4.77866	6.44254	37.7734	No	No	ACI	SAO	1	Grade ≥2	Yes	SY
60	59.3	Male	Senior	No	Yes	No	Yes	No	27.38	3.5	148.1	76.4	3.50071	3.01482	7.85559	32.9077	No	Yes	POCI	LAA	1	Grade 0	No	SY
61	59.5	Female	Primary	No	No	No	No	No	27.18	4.2	177.1	82	2.95651	4.45451	10.0133	40.1602	Yes	No	ACI	LAA	0	Grade 1	Yes	SY
62	59.9	Female	Primary	Yes	No	No	No	No	26.99	3.3	181.9	84	3.888	4.59888	5.0439	38.69	No	No	ACI	LAA	1	Grade 1	Yes	SY
63	60	Male	Junior	Yes	No	No	Yes	Yes	25.16	3.5	169.2	54.5	2.87179	4.86394	7.22732	34.1338	No	No	POCI	SAO	1	Grade 1	Yes	SY
64	68	Female	Junior	No	No	No	Yes	No	25.91	5.2	144.2	110.3	4.14044	4.85252	5.48007	32.1912	No	Yes	ACI	SAO	≥2	Grade 1	Yes	SY
65	54	Female	Junior	Yes	Yes	No	No	Yes	20.94	2.1	109.3	75.6	3.50075	2.16982	4.49307	39.6328	No	Yes	POCI	SAO	1	Grade 0	Yes	SY
66	71	Male	College	Yes	No	No	No	No	27.38	5.3	123.9	96.3	2.26244	3.20042	5.12854	42.6595	Yes	No	POCI	Other	1	Grade 1	No	SY
67	41.1	Female	Junior	No	No	No	No	Yes	26.88	4.8	132.5	66.4	1.85824	4.63609	8.77474	38.1741	No	Yes	POCI	LAA	1	Grade 1	No	SY
68	53	Male	Junior	No	Yes	No	No	No	20.08	4.8	149.5	103.3	1.9646	3.46313	7.89499	39.1085	Yes	No	ACI	LAA	1	Grade 1	No	SY
69	73	Male	Junior	No	Yes	No	No	No	20.08	4.7	149.5	103.3	1.9646	3.46313	7.89499	39.1085	No	No	ACI	LAA	1	Grade 1	No	SY
70	77	Male	Senior	Yes	No	No	No	Yes	31.59	5.3	152.4	117.5	2.16057	2.97609	8.14931	36.0367	No	Yes	LACI	LAA	1	Grade 1	No	SY
71	72	Male	Senior	Yes	No	No	No	Yes	31.59	4.8	152.4	117.5	2.16057	2.97609	8.14931	36.0367	No	Yes	LACI	LAA	1	Grade 1	No	SY
72	60.7	Female	Junior	Yes	No	No	No	No	27.74	3.7	155.6	74	3.55585	3.80254	4.30633	43.889	Yes	No	LACI	SAO	1	Grade 1	Yes	SY
73	69.1	Male	Junior	No	No	No	Yes	Yes	25.64	4.7	143.4	57	2.18062	2.41941	6.15414	36.2167	No	No	ACI	SAO	1	Grade 1	No	SY
74	56.3	Female	Senior	Yes	No	No	No	Yes	25.93	4.7	147	86.6	3.21388	2.43228	4.0031	41.8211	Yes	No	POCI	LAA	1	Grade 1	Yes	SY
75	52.3	Male	Senior	No	Yes	No	No	No	28.06	5.2	147.1	99.9	1.9715	3.24753	5.76499	36.1634	No	Yes	LACI	LAA	1	Grade 0	No	SY
76	52.3	Male	Senior	No	Yes	No	No	No	28.06	5.6	147.1	99.9	1.9715	4.48443	5.76499	36.1634	No	Yes	LACI	LAA	1	Grade 0	No	SY
77	53.2	Female	Junior	Yes	No	No	No	No	23.34	4.5	107	98.2	3.57778	3.00034	4.66385	48.955	No	Yes	POCI	SAO	1	Grade 1	Yes	SY
78	51.1	Female	Junior	Yes	No	No	Yes	Yes	26.74	2.2	149.5	105.2	4.20161	2.57669	10.3233	41.4167	Yes	No	POCI	SAO	1	Grade 1	Yes	SY
79	61.1	Female	College	Yes	Yes	No	No	No	27.49	5.4	143.5	88.8	3.14379	4.79721	6.33605	41.1174	Yes	No	LACI	CE	1	Grade ≥2	Yes	SY
80	47.5	Male	Junior	Yes	No	No	No	Yes	29.79	4.8	158	86.8	2.22485	3.02716	3.97398	40.5766	No	Yes	LACI	SAO	1	Grade 1	No	SY
81	63	Male	Junior	Yes	No	No	Yes	Yes	23.9	2.1	133.1	96.5	3.10394	2.50384	2.95184	35.9476	Yes	No	ACI	SAO	1	Grade 1	Yes	SY
82	42.5	Male	College	No	No	No	No	Yes	22.39	4.5	194.5	86.3	1.1888	2.82081	6.79149	39.8032	Yes	Yes	ACI	Other	0	Grade 1	No	SY
83	65.9	Male	College	Yes	Yes	No	Yes	No	26.36	3.5	131.6	77.4	3.34306	2.51136	4.13506	49.9247	Yes	No	POCI	Other	1	Grade 1	Yes	SY
84	56.5	Male	Junior	Yes	No	No	No	No	24.54	5.8	163.6	90.3	2.82387	3.06715	3.73066	42.5449	No	No	LACI	SAO	1	Grade 1	No	SY
85	62.8	Male	Junior	Yes	No	No	Yes	No	25.86	5.4	168	86.7	4.18171	2.90071	3.55163	41.9541	Yes	Yes	LACI	SAO	1	Grade 1	Yes	SY
86	48.6	Male	Junior	Yes	No	No	No	Yes	28	4.5	145.6	95.6	2.41701	3.29583	6.35857	44.6508	Yes	No	ACI	SAO	1	Grade 1	No	SY
87	61.5	Female	Primary	No	No	No	No	Yes	24.96	4.8	150.7	108.9	2.82714	3.61109	8.59823	38.1906	Yes	No	ACI	LAA	≥2	Grade 1	Yes	SY
88	61.5	Female	Primary	No	No	No	No	Yes	24.96	4.8	150.7	108.9	3.82714	3.61109	8.59823	38.1906	Yes	No	ACI	LAA	≥2	Grade 1	Yes	SY
89	54.1	Male	Junior	Yes	No	No	Yes	No	23.69	4.1	177.4	84.5	2.8403	2.42345	5.17652	39.5977	Yes	No	ACI	SAO	1	Grade 1	Yes	SY
90	63	Male	Junior	Yes	No	No	Yes	No	23.69	4.3	177.4	84.5	2.8403	2.42345	5.17652	39.5977	Yes	No	ACI	SAO	1	Grade 1	Yes	SY
91	43.4	Male	Junior	No	No	No	No	No	27.27	2.2	151	84.1	3.09669	2.07783	6.6463	38.4589	No	No	ACI	SAO	0	Grade 1	Yes	SY
92	42.9	Male	Junior	No	No	No	No	No	28.47	4.1	175.3	98.4	2.38942	2.90312	5.20202	38.077	No	Yes	ACI	LAA	1	Grade 1	No	SY
93	61.6	Male	Senior	Yes	Yes	No	No	No	29.44	3.9	161.1	83.7	3.68847	3.11257	9.23541	41.401	Yes	Yes	LACI	LAA	1	Grade 0	Yes	SY
94	61.6	Male	Senior	Yes	Yes	No	No	No	29.44	3.9	161.1	83.7	3.68847	3.11257	9.23541	41.401	Yes	Yes	LACI	LAA	1	Grade 0	Yes	SY
95	61.6	Female	Junior	Yes	No	No	Yes	No	22.7	4.9	144.3	86.4	3.3406	3.20011	7.54433	31.707	No	No	LACI	SAO	1	Grade 1	Yes	SY
96	74.5	Male	Senior	Yes	No	No	Yes	Yes	25.52	4.8	156.2	96.6	3.14174	2.45806	6.35799	41.8595	No	No	LACI	LAA	1	Grade 1	No	SY
97	61.7	Male	Junior	No	No	No	No	No	23.73	3.3	156.6	96.1	3.54066	5.10197	6.17766	38.029	No	No	POCI	SAO	≥2	Grade 1	Yes	SY
98	61.8	Male	Junior	Yes	Yes	No	Yes	Yes	27.61	3.5	137.8	94.4	3.73729	4.69317	8.27933	36.1195	No	No	LACI	SAO	1	Grade ≥2	Yes	SY
99	61.8	Male	College	Yes	Yes	Yes	Yes	No	23.88	5.3	178.6	102.9	2.74031	2.62515	5.93367	32.9851	Yes	No	POCI	Other	1	Grade ≥2	Yes	SY
100	61.8	Male	College	Yes	Yes	Yes	Yes	No	23.88	5.3	178.6	102.9	2.74031	2.62515	5.93367	32.9851	No	No	POCI	Other	1	Grade ≥2	Yes	SY
101	46	Male	Junior	No	No	No	Yes	Yes	19.25	4.3	131.4	91.6	0.957312	2.54347	7.13562	41.0835	No	Yes	ACI	SAO	1	Grade 1	No	SY
102	50.2	Male	Senior	Yes	No	No	No	No	24.65	4.7	172	106.9	1.41544	2.43908	7.96327	38.0925	Yes	Yes	LACI	LAA	1	Grade 1	Yes	SY
103	62	Female	Senior	Yes	Yes	No	No	Yes	28.05	3.9	173.1	88.2	3.04197	4.1164	4.67489	35.7414	Yes	No	LACI	LAA	1	Grade ≥2	Yes	SY
104	56.3	Male	Junior	Yes	No	No	No	No	25.68	3.2	145.3	99.3	2.25852	3.15254	4.25745	45.504	No	No	ACI	SAO	1	Grade 1	No	SY
105	62.1	Female	Junior	Yes	Yes	No	No	Yes	26.72	4.8	162.7	92.7	4.27723	3.47068	7.52475	41.2863	Yes	No	ACI	SAO	1	Grade 0	Yes	SY
106	62.2	Female	Junior	Yes	No	No	No	No	26.38	4.8	128.8	99.7	2.60046	3.57403	6.13925	39.4492	Yes	Yes	ACI	SAO	1	Grade ≥2	Yes	SY
107	62.2	Female	Senior	No	No	No	Yes	No	21.22	5.4	199.8	88.1	3.2537	4.48443	5.86393	42.1086	Yes	No	ACI	LAA	≥2	Grade 1	Yes	SY
108	62.4	Female	Primary	No	No	No	No	No	22.97	4.3	168.3	105.3	3.41374	4.94933	6.91917	29.4817	No	Yes	LACI	LAA	≥2	Grade 1	Yes	SY
109	51.4	Male	Senior	No	No	No	No	Yes	22.17	4.8	158	50	1.93368	2.78291	5.95614	40.3028	No	Yes	LACI	LAA	1	Grade 1	Yes	SY
110	42.9	Male	Junior	Yes	No	No	Yes	No	24.86	1.7	167.7	75.8	4.01438	2.69072	5.36499	39.3786	Yes	Yes	ACI	SAO	1	Grade 1	Yes	SY
111	75	Male	Junior	Yes	No	No	Yes	No	24.86	1.7	167.7	75.8	4.01438	2.69072	5.36499	39.3786	Yes	Yes	ACI	SAO	1	Grade 1	Yes	SY
112	52	Male	Junior	Yes	No	No	No	Yes	21.59	5.3	164.6	86.4	3.05613	3.91189	9.25974	40.8274	Yes	Yes	POCI	SAO	1	Grade 1	No	SY
113	60	Male	Junior	Yes	No	No	No	Yes	21.59	5.3	164.6	86.4	2.05613	3.75251	9.25974	40.8274	No	Yes	POCI	SAO	1	Grade 1	No	SY
114	62.6	Female	Primary	Yes	Yes	Yes	Yes	Yes	26.64	3.2	97.5	101.1	3.80744	4.60393	8.26596	36.341	Yes	Yes	ACI	SAO	1	Grade ≥2	Yes	SY
115	49	Male	Primary	Yes	No	No	Yes	Yes	27.09	5.1	96	93.8	3.02604	3.47594	8.80101	37.9893	No	No	LACI	CE	1	Grade 1	No	SY
116	62.7	Male	Junior	Yes	No	No	No	Yes	27.68	4.6	150.2	73.5	2.28963	4.85285	7.77881	42.4878	Yes	No	POCI	SAO	1	Grade ≥2	Yes	SY
117	39	Male	Junior	No	No	No	Yes	No	23.2	3.2	135.9	85.3	2.3882	3.69479	6.12999	40.0229	No	No	ACI	SAO	≥2	Grade 1	No	SY
118	62.7	Female	Primary	Yes	No	Yes	Yes	Yes	26.9	4	160.8	96	3.22216	3.4695	7.11833	41.9912	No	No	ACI	LAA	1	Grade 1	Yes	SY
119	43.1	Male	Junior	No	No	No	No	No	25.3	5	200.4	65.5	2.96734	7.24258	6.49098	38.0412	Yes	No	ACI	LAA	1	Grade 1	No	SY
120	52.5	Male	College	Yes	No	No	Yes	No	20.54	2.1	212.6	125	2.46403	2.70405	5.47742	39.5508	No	Yes	ACI	Other	1	Grade 1	Yes	SY
121	52.5	Male	College	Yes	No	No	Yes	No	20.54	4.1	212.6	125	2.46403	2.70405	5.47742	39.5508	No	Yes	ACI	Other	1	Grade 1	Yes	SY
122	63.1	Male	Junior	Yes	Yes	No	No	No	29.47	3.2	138	90.6	3.92826	6.45864	4.95859	38.4455	No	Yes	POCI	SAO	1	Grade 0	Yes	SY
123	63.1	Male	Illiterate	Yes	Yes	No	No	No	27.63	3.2	157.3	85.6	2.79732	7.45168	5.38673	36.3371	Yes	No	LACI	CE	1	Grade ≥2	Yes	SY
124	63.2	Female	Primary	Yes	Yes	No	Yes	No	28.23	3.7	122.6	94.7	2.93507	7.24862	5.06652	35.5292	No	No	ACI	LAA	1	Grade ≥2	Yes	SY
125	63.3	Female	Junior	Yes	No	Yes	No	Yes	26.48	4.8	163	74.9	2.95529	6.73603	6.55823	38.2593	Yes	No	ACI	SAO	1	Grade 1	Yes	SY
126	63.3	Male	Primary	Yes	No	No	No	Yes	23.77	4.7	172.6	59.1	4.41134	3.99673	5.75084	40.6673	No	No	POCI	LAA	1	Grade 1	Yes	SY
127	44.8	Male	Junior	Yes	Yes	No	No	No	29.06	2	182.2	79.3	2.708	2.61288	8.55113	37.9376	No	No	LACI	SAO	1	Grade 0	No	SY
128	61.8	Male	College	No	Yes	No	No	No	27.64	5.2	131.1	92.8	2.13826	4.29878	6.3989	45.9415	Yes	No	ACI	Other	1	Grade 0	No	SY
129	63.5	Female	Primary	No	No	No	Yes	No	24.62	3.7	157.4	84.1	5.20602	5.94547	5.57454	38.466	Yes	Yes	LACI	LAA	0	Grade 1	Yes	SY
130	59.8	Male	Junior	Yes	No	No	Yes	Yes	29.66	2.1	201.7	87.8	2.28664	2.96058	7.72289	43.7039	Yes	No	ACI	SAO	1	Grade 1	No	SY
131	63.6	Male	Senior	No	No	No	Yes	Yes	24.69	3.7	139.5	84.6	2.30253	3.49763	7.40886	44.2437	Yes	No	LACI	Other	≥2	Grade 1	Yes	SY
132	55.9	Female	Senior	No	No	No	No	Yes	27.73	5.8	122.8	123.8	3.34937	2.52661	6.32184	43.8165	Yes	No	POCI	LAA	1	Grade 1	Yes	SY
133	50.8	Male	Senior	Yes	No	No	No	Yes	27.88	4.5	162.4	98.8	2.78985	2.8095	6.57624	38.8883	No	No	POCI	LAA	1	Grade 1	Yes	SY
134	63.8	Female	Primary	Yes	Yes	Yes	No	No	22.02	5.4	161.8	100	2.70419	5.89392	8.25282	40.6669	No	No	ACI	LAA	1	Grade 0	Yes	SY
135	63.9	Female	Junior	Yes	Yes	No	Yes	No	21.79	4.7	148.3	80.2	2.30302	4.29878	5.37314	37.7937	No	Yes	ACI	SAO	1	Grade ≥2	Yes	SY
136	63.9	Female	Junior	Yes	Yes	No	Yes	No	21.79	4.7	148.3	80.2	2.30302	4.29878	5.37314	37.7937	No	Yes	ACI	SAO	1	Grade ≥2	Yes	SY
137	63.9	Female	Junior	Yes	No	No	Yes	No	28.11	4.2	158.3	93.4	3.20253	2.6382	6.93324	41.2875	No	No	LACI	SAO	1	Grade 1	Yes	SY
138	64	Female	Illiterate	Yes	Yes	No	No	No	26.23	5.6	154.6	75.7	3.79418	5.85449	7.74435	36.8636	No	Yes	ACI	CE	1	Grade 0	Yes	SY
139	64.1	Male	Junior	Yes	No	No	No	No	21.29	3.5	170.4	108.2	3.20181	7.24258	6.15174	35.161	Yes	Yes	POCI	SAO	1	Grade 1	Yes	SY
140	64.2	Male	Senior	Yes	Yes	No	No	Yes	28.3	5	150.2	74.2	3.86778	4.23044	5.43851	37.4631	No	No	POCI	LAA	1	Grade ≥2	Yes	SY
141	64.3	Female	Junior	Yes	Yes	No	Yes	Yes	29.4	4.9	148.1	80.8	2.75124	3.95451	6.43524	42.5875	Yes	No	LACI	SAO	1	Grade 0	Yes	SY
142	64.4	Male	Senior	No	No	No	Yes	No	23.79	4	151	60.5	4.46486	4.95756	6.86573	39.226	Yes	No	POCI	LAA	0	Grade ≥2	Yes	SY
143	64.4	Male	Senior	No	No	No	Yes	No	23.79	4	151	60.5	4.46486	4.95756	6.86573	39.226	No	No	POCI	LAA	0	Grade ≥2	Yes	SY
144	64.5	Female	Primary	Yes	No	No	Yes	Yes	28.2	3.4	150	75	2.35462	5.12878	7.69704	48.0963	Yes	No	ACI	LAA	1	Grade 1	Yes	SY
145	64.5	Female	Primary	Yes	No	No	Yes	Yes	28.2	3.4	150	75	3.54619	5.12878	7.69704	48.0963	Yes	No	ACI	LAA	1	Grade 1	Yes	SY
146	72.8	Male	Junior	No	Yes	No	No	Yes	29.1	4	178.7	106.5	3.44808	2.70528	6.51238	35.5535	No	No	POCI	SAO	1	Grade 1	Yes	SY
147	64.6	Male	Junior	Yes	No	No	No	No	27.07	5.5	143.9	84.9	2.8259	4.67774	7.15551	35.1894	No	No	POCI	SAO	1	Grade 1	Yes	SY
148	71.9	Male	Senior	Yes	Yes	No	No	No	23	5.3	117.7	93	3.11833	3.08722	7.65421	41.0779	No	No	ACI	LAA	1	Grade ≥2	Yes	SY
149	81	Male	Senior	Yes	Yes	No	No	No	23	5.3	117.7	93	3.11833	3.08722	7.65421	41.0779	No	No	ACI	LAA	1	Grade ≥2	No	SY
150	58	Male	Junior	Yes	No	No	No	Yes	27.06	1.9	136.9	105.6	2.65534	3.05627	7.78678	33.4212	No	No	LACI	LAA	1	Grade 1	No	SY
151	64.7	Male	Junior	Yes	Yes	No	No	Yes	21.18	3.5	119.5	62	3.13262	4.4134	5.56973	33.2373	No	No	LACI	SAO	1	Grade ≥2	Yes	SY
152	64.8	Male	Junior	No	No	Yes	No	No	25.65	5.4	147.2	111.3	2.68125	3.44169	8.02276	38.6612	No	No	POCI	SAO	≥2	Grade 1	Yes	SY
153	64.1	Male	Senior	Yes	No	No	No	No	22.18	4.7	156.5	100.5	2.25365	3.25149	4.94123	43.0281	No	Yes	ACI	LAA	1	Grade 1	No	SY
154	64.1	Male	Senior	Yes	No	No	No	No	22.18	5.1	156.5	100.5	2.25365	5.6929	4.94123	43.0281	No	Yes	ACI	LAA	1	Grade 1	No	SY
155	64.8	Male	Senior	Yes	No	No	No	No	29.63	3.3	148.8	79.9	4.0154	5.56043	6.58951	42.8082	Yes	No	POCI	LAA	1	Grade 1	Yes	SY
156	64.8	Male	Senior	Yes	No	No	No	No	29.63	3.3	148.8	79.9	2.9154	5.56043	6.58951	42.8082	No	No	POCI	LAA	1	Grade 1	Yes	SY
157	53.6	Male	Senior	No	No	No	Yes	Yes	24.8	4.7	132.8	76	4.05059	2.56907	7.43136	41.8507	No	No	LACI	LAA	1	Grade 1	No	SY
158	64.9	Female	Primary	No	No	Yes	No	Yes	24.75	5.5	180	91.8	2.89389	4.93499	6.31257	39.1985	No	No	LACI	LAA	0	Grade ≥2	Yes	SY
159	64.9	Female	Primary	No	No	Yes	No	Yes	24.75	5.5	180	91.8	2.89389	4.93499	6.31257	39.1985	No	No	LACI	LAA	0	Grade ≥2	Yes	SY
160	55.2	Male	Junior	Yes	No	No	Yes	Yes	20.83	5	137.9	90.7	2.27637	4.96032	5.12963	39.4851	No	No	ACI	SAO	1	Grade 1	No	SY
161	64.9	Male	Junior	Yes	Yes	Yes	No	No	22.6	5	140	82.8	3.06634	6.49222	4.24892	41.4472	Yes	No	POCI	SAO	1	Grade ≥2	Yes	SY
162	64.9	Male	Junior	Yes	Yes	Yes	No	No	22.6	5	140	82.8	3.06634	6.49222	4.24892	41.4472	Yes	No	POCI	SAO	1	Grade ≥2	Yes	SY
163	65	Female	Primary	Yes	Yes	No	No	No	27.03	5.2	154.7	84.2	3.52438	4.80202	5.46046	43.7865	Yes	No	ACI	LAA	1	Grade ≥2	Yes	SY
164	65	Female	Junior	No	No	No	No	Yes	22.69	5.5	157.7	106.5	2.30205	2.81863	6.17029	40.7781	Yes	No	ACI	SAO	≥2	Grade 1	Yes	SY
165	65	Male	Primary	Yes	No	No	No	No	29.25	3.3	117.5	83.6	4.14291	4.54362	7.46478	40.6869	Yes	No	LACI	LAA	1	Grade 1	Yes	SY
166	65	Male	Primary	Yes	No	No	No	No	29.25	3.3	117.5	83.6	3.14291	4.54362	7.46478	40.6869	Yes	No	LACI	LAA	1	Grade 1	Yes	SY
167	48.1	Male	Senior	No	No	No	No	No	25.28	4.5	120.3	85.3	2.39785	6.50935	6.65443	42.1802	No	Yes	LACI	LAA	1	Grade 1	No	SY
168	65.1	Male	Junior	No	No	No	Yes	Yes	22.75	4.1	141.1	84.3	3.01241	4.96032	4.6445	42.0859	No	No	POCI	SAO	0	Grade 1	Yes	SY
169	51	Male	Senior	No	Yes	No	No	Yes	23.57	4.8	202.6	79.5	2.63111	3.15835	6.989	39.9137	No	No	ACI	LAA	0	Grade ≥2	No	SY
170	55.9	Male	Junior	Yes	Yes	No	No	Yes	25.91	4.7	123.8	74.5	2.11528	7.54875	5.71101	41.3507	No	No	LACI	SAO	1	Grade 0	No	SY
171	50	Male	Senior	Yes	Yes	Yes	No	Yes	22.23	4.3	131.3	111.4	2.86476	2.91824	7.12389	43.6436	Yes	Yes	LACI	LAA	1	Grade 0	Yes	SY
172	65.6	Female	Junior	Yes	No	No	Yes	Yes	27.66	4.1	160.2	93.1	4.52783	3.88994	7.95809	37.8491	No	No	ACI	SAO	1	Grade 1	Yes	SY
173	45.2	Male	Senior	Yes	Yes	No	No	Yes	25.1	5.3	140.5	81.8	3.74506	2.65384	3.02573	45.0089	Yes	No	ACI	LAA	1	Grade 1	Yes	SY
174	57	Male	Senior	Yes	No	No	Yes	Yes	24.5	3.2	87.3	108.8	3.21571	2.83505	1.68108	43.7332	No	Yes	LACI	LAA	1	Grade 1	No	SY
175	41	Male	Senior	Yes	No	No	No	No	23.84	5.8	140.4	99.7	4.00063	3.02067	7.71695	45.1954	Yes	No	ACI	LAA	1	Grade 1	No	SY
176	55.4	Male	Junior	No	Yes	No	No	Yes	27.21	5.7	138.6	72.2	3.7983	2.46768	6.33304	39.6936	Yes	Yes	LACI	LAA	1	Grade 0	Yes	SY
177	66	Female	Junior	Yes	No	No	No	No	28.38	4.8	152.5	77.7	3.33189	4.63609	6.44183	39.7801	Yes	Yes	ACI	SAO	1	Grade 1	Yes	SY
178	66	Female	Junior	Yes	No	No	No	No	18.59	4.8	179.2	97.8	3.45263	5.56372	7.39286	40.7863	Yes	No	LACI	SAO	1	Grade 1	Yes	SY
179	86	Male	College	Yes	No	No	No	No	24.34	5	150.7	93.3	3.12173	3.91189	7.63417	40.2911	Yes	No	LACI	Other	1	Grade 1	Yes	SY
180	66.1	Male	College	Yes	No	No	No	No	24.34	5	150.7	93.3	3.12173	3.91189	7.63417	40.2911	Yes	No	LACI	Other	1	Grade 1	Yes	SY
181	66.2	Female	Primary	Yes	No	No	No	Yes	28.44	4.7	142.1	78	3.88382	2.34656	8.68805	34.2728	Yes	No	ACI	LAA	1	Grade 1	Yes	SY
182	66.2	Female	Primary	Yes	No	No	No	No	26.1	3.7	134	86	2.33099	4.74187	8.0837	34.0602	Yes	No	LACI	LAA	1	Grade 1	Yes	SY
183	72	Female	Senior	Yes	No	No	No	Yes	26.94	5	183.7	87	4.35729	2.86854	6.07663	42.6853	No	No	POCI	LAA	1	Grade 1	No	SY
184	66.2	Female	Junior	Yes	No	No	Yes	No	21.85	5.8	183.4	91.6	2.35672	7.54875	7.26766	37.6546	Yes	No	LACI	SAO	1	Grade 1	Yes	SY
185	66.3	Male	Junior	No	Yes	No	Yes	No	25.91	4.7	129.5	73.8	3.43757	4.979	7.59676	43.0302	No	No	POCI	SAO	0	Grade 0	Yes	SY
186	60.4	Male	Senior	Yes	No	No	Yes	Yes	27.72	4.5	113.2	94	3.27771	4.10578	7.21995	42.34	No	No	LACI	LAA	1	Grade 1	No	SY
187	50.7	Male	Senior	No	Yes	No	Yes	No	22.97	5.4	143.7	92.8	1.63379	4.64944	10.5452	41.5737	No	No	ACI	LAA	≥2	Grade ≥2	No	SY
188	66.6	Male	Primary	Yes	Yes	Yes	Yes	Yes	20.57	4.1	126	86.6	3.33279	4.4519	6.25501	41.3914	No	No	POCI	LAA	1	Grade ≥2	Yes	SY
189	66.8	Male	Junior	Yes	No	No	No	No	27.71	4.5	155.6	73.9	2.3334	5.4401	6.6674	42.2022	Yes	No	LACI	SAO	1	Grade 1	Yes	SY
190	51.9	Male	Junior	Yes	No	No	No	Yes	22.86	2.2	130.5	63.4	3.01097	3.05754	6.42702	35.2734	No	Yes	ACI	SAO	1	Grade 1	No	SY
191	66.9	Female	Senior	Yes	No	No	No	Yes	29.44	5.5	146.4	87.6	3.02594	6.15278	8.12795	38.4696	Yes	No	ACI	Other	1	Grade 1	Yes	SY
192	75	Female	Primary	Yes	No	No	No	Yes	23.35	5.6	189.9	99.3	2.1425	4.84813	7.19641	39.7962	Yes	Yes	ACI	LAA	1	Grade 1	Yes	SY
193	67	Female	Primary	Yes	No	No	No	Yes	23.35	5.6	189.9	99.3	3.1425	4.84813	7.19641	39.7962	Yes	Yes	ACI	LAA	1	Grade 1	Yes	SY
194	67.1	Female	Junior	Yes	No	Yes	Yes	No	27.22	3.4	140	71.8	3.3079	3.83587	4.95231	36.819	No	No	ACI	SAO	1	Grade 1	Yes	SY
195	67.3	Female	Junior	No	No	Yes	No	No	28.75	5.1	181.6	80.7	2.73523	5.78452	6.51774	36.3216	No	No	ACI	SAO	≥2	Grade 1	Yes	SY
196	67.3	Female	Junior	No	No	No	Yes	Yes	29.36	4.1	128.4	84.1	2.91945	4.84942	7.44157	35.8364	Yes	No	ACI	SAO	0	Grade 1	Yes	SY
197	67.4	Male	Junior	Yes	No	No	No	Yes	30.22	3.4	173.6	95	3.988	4.33175	6.57753	39.4763	Yes	No	POCI	SAO	1	Grade 1	Yes	SY
198	67.4	Male	Junior	Yes	No	No	Yes	No	28.01	4.2	160.6	76.4	3.50388	6.29469	9.90955	32.6684	Yes	No	POCI	SAO	1	Grade 1	Yes	SY
199	51.1	Male	Junior	No	Yes	No	No	Yes	21.64	4.7	124.6	75.5	2.33061	5.4401	6.76405	35.4666	No	Yes	ACI	SAO	1	Grade 1	No	SY
200	67.4	Male	Senior	Yes	No	No	No	No	25.92	5.7	169.3	76	3.87084	3.14767	2.59396	39.9038	Yes	No	POCI	Other	1	Grade ≥2	Yes	SY
201	67.4	Male	Senior	Yes	No	No	No	No	25.92	5.7	169.3	76	3.87084	3.14767	2.59396	39.9038	Yes	No	POCI	Other	1	Grade ≥2	Yes	SY
202	67.6	Male	Junior	No	Yes	No	Yes	No	25.13	4.2	167.9	96.4	3.39916	5.19767	8.65033	46.9909	Yes	No	POCI	SAO	≥2	Grade 0	Yes	SY
203	67.8	Female	Junior	No	No	No	Yes	Yes	27.44	4.3	155.7	90.9	2.52481	3.92763	8.13647	39.6535	No	No	LACI	SAO	0	Grade ≥2	Yes	SY
204	53.9	Female	Junior	Yes	Yes	No	Yes	No	24.48	5.3	221.7	73.2	2.86817	4.33175	7.43592	40.7302	No	Yes	POCI	SAO	1	Grade 0	No	SY
205	57.2	Male	Primary	Yes	Yes	Yes	No	Yes	29.27	3.5	135.3	61.7	3.01816	2.7746	5.49607	38.3185	No	Yes	LACI	Other	1	Grade 1	Yes	SY
206	45.6	Female	Junior	Yes	Yes	No	No	No	27.48	4	145.8	106.4	2.35019	3.73509	4.1672	42.4694	No	No	POCI	SAO	1	Grade 0	No	SY
207	68	Female	Senior	No	No	No	No	Yes	22.74	5.1	130.3	77.5	4.20627	2.55309	8.05446	39.4611	No	No	LACI	LAA	0	Grade ≥2	Yes	SY
208	54	Male	Senior	Yes	Yes	No	No	Yes	24.45	4.3	137	112	2.94598	2.24188	5.69875	42.4137	No	No	ACI	LAA	1	Grade 0	No	SY
209	59.7	Male	Senior	Yes	Yes	No	No	Yes	24.45	4.3	137	112	2.94598	4.86394	5.69875	42.4137	No	No	ACI	LAA	1	Grade 0	No	SY
210	68.2	Female	Primary	No	No	No	No	No	21.61	5.3	127.5	57.9	2.74275	6.36876	7.24232	48.0718	Yes	Yes	LACI	LAA	≥2	Grade 1	Yes	SY
211	68.2	Female	Primary	Yes	No	Yes	No	No	29.05	4	113.8	99.5	3.85311	4.5332	5.72938	46.1979	No	No	ACI	LAA	1	Grade 1	Yes	SY
212	51.3	Male	College	Yes	No	Yes	No	No	25.32	3.7	113	80.5	3.02593	2.28216	6.94912	38.8725	No	No	LACI	Other	1	Grade 1	No	SY
213	51.3	Male	College	Yes	No	Yes	No	No	25.32	5.4	113	80.5	2.59266	3.15738	6.94912	38.8725	No	No	LACI	Other	1	Grade 1	No	SY
214	68.3	Male	Senior	Yes	Yes	No	No	Yes	31.38	4	164	71.5	2.93572	5.02446	8.57839	41.9249	Yes	No	POCI	LAA	1	Grade 0	Yes	SY
215	68.3	Male	Junior	Yes	No	No	No	Yes	27.49	3.6	130.2	82.6	2.36821	5.75046	7.24476	37.7649	No	No	LACI	SAO	1	Grade 1	Yes	SY
216	68.3	Male	Junior	Yes	No	No	No	Yes	27.49	3.6	130.2	82.6	2.36821	5.75046	7.24476	37.7649	No	No	LACI	SAO	1	Grade 1	Yes	SY
217	58	Male	Senior	Yes	Yes	No	No	No	29.07	4.5	136.6	91.8	1.82985	4.85252	4.98145	36.1589	No	Yes	ACI	LAA	1	Grade ≥2	No	SY
218	68.6	Female	Primary	Yes	No	No	No	No	25.51	4.5	151.2	79.5	3.02665	3.46735	8.961	42.2345	No	No	LACI	LAA	1	Grade 1	Yes	SY
219	68.6	Female	Junior	Yes	No	No	Yes	No	24.58	3.5	157.9	79.1	2.25225	5.09517	6.92957	41.372	No	Yes	LACI	SAO	1	Grade 1	Yes	SY
220	68.8	Female	Illiterate	Yes	No	Yes	No	No	24.56	5.3	169.2	77.7	3.40244	3.75251	7.409	39.7355	No	Yes	ACI	CE	1	Grade 1	Yes	SY
221	56.3	Male	Junior	Yes	Yes	No	No	Yes	25.78	2.4	146.3	77.5	4.12771	2.27851	4.59332	44.535	No	No	ACI	SAO	1	Grade ≥2	Yes	SY
222	69	Female	College	Yes	Yes	No	No	No	24.07	4.6	169.4	97	2.15378	6.53925	8.65585	40.4786	No	No	ACI	Other	1	Grade ≥2	Yes	SY
223	69.2	Female	College	Yes	No	No	No	No	25.45	4.5	125	102.4	2.61413	5.14817	7.75433	45.1828	Yes	No	LACI	Other	1	Grade 1	Yes	SY
224	69.2	Male	Junior	Yes	Yes	No	No	Yes	25.52	4	182	77.9	3.25528	6.20863	4.2888	39.8503	Yes	No	POCI	SAO	1	Grade ≥2	Yes	SY
225	69.3	Male	Primary	Yes	Yes	No	No	Yes	21.29	5.1	148.6	66	3.43646	3.42549	5.66337	39.1381	Yes	Yes	POCI	LAA	1	Grade ≥2	Yes	SY
226	53.6	Male	Junior	No	Yes	No	No	Yes	23.38	1.7	153.7	86.9	2.64333	3.12379	5.40708	34.2603	No	Yes	LACI	SAO	1	Grade 1	No	SY
227	69.5	Female	College	Yes	Yes	No	No	Yes	20.85	5.5	136.2	103.2	3.3081	3.84129	5.31635	30.5459	Yes	Yes	LACI	Other	1	Grade ≥2	Yes	SY
228	69.5	Female	College	Yes	Yes	No	No	Yes	20.85	5.5	136.2	103.2	3.3081	3.84129	5.31635	30.5459	Yes	Yes	LACI	Other	1	Grade ≥2	Yes	SY
229	60.6	Male	Junior	Yes	Yes	No	Yes	No	24.76	5.7	185.5	58.7	2.40511	2.88046	3.93297	39.2538	No	No	ACI	SAO	1	Grade 1	No	SY
230	69.5	Female	Junior	Yes	No	Yes	No	Yes	28.8	3.8	186	92.7	2.73595	4.80504	7.62665	41.5216	Yes	No	ACI	SAO	1	Grade 1	Yes	SY
231	55	Male	Senior	Yes	No	No	No	Yes	28.44	5.7	126.1	82.3	2.47661	6.73603	8.60169	40.6634	No	No	ACI	LAA	1	Grade 1	No	SY
232	55	Male	Senior	Yes	No	No	No	Yes	28.44	3.5	126.1	82.3	2.47661	4.29878	8.60169	40.6634	No	No	ACI	LAA	1	Grade 1	No	SY
233	69.6	Male	Primary	Yes	No	Yes	Yes	No	22.33	4.2	159.2	75.3	3.42792	5.42833	7.93993	41.6979	Yes	No	LACI	LAA	1	Grade 1	Yes	SY
234	69.7	Female	Primary	Yes	No	No	No	No	20.02	4.4	185.4	95.6	3.43608	6.52725	8.09029	36.156	Yes	No	LACI	LAA	1	Grade 1	Yes	SY
235	62	Male	Senior	Yes	No	No	Yes	Yes	26.52	5	170	94.7	3.41489	2.59347	5.83129	40.8452	No	Yes	ACI	LAA	1	Grade 1	No	SY
236	69.7	Female	Junior	Yes	No	No	No	No	24.55	3.2	125.9	87.7	4.91632	4.50875	3.37906	32.2727	Yes	Yes	ACI	SAO	1	Grade 1	Yes	SY
237	69.7	Female	Junior	Yes	No	No	No	No	24.55	3.2	125.9	87.7	4.91632	4.50875	3.37906	32.2727	No	Yes	ACI	SAO	1	Grade 1	Yes	SY
238	70	Female	Primary	Yes	Yes	Yes	Yes	No	20.5	3.9	160.3	87.5	2.12096	6.337	4.01588	41.6146	No	No	LACI	SAO	≥2	Grade 0	Yes	SY
239	70.1	Female	College	No	No	No	No	No	27.68	5.6	167	90.4	3.70711	3.02644	6.85516	33.2975	Yes	No	ACI	Other	0	Grade 1	Yes	SY
240	55.2	Male	Junior	Yes	Yes	No	Yes	Yes	28.2	3.9	168.8	86.1	1.95979	2.99427	3.67718	38.9469	Yes	No	LACI	SAO	1	Grade 0	No	SY
241	52.1	Male	College	Yes	Yes	No	No	No	30.33	3.4	155.3	70.4	2.63065	3.16095	6.18241	40.8771	No	No	LACI	Other	1	Grade ≥2	Yes	SY
242	70.3	Female	Primary	Yes	Yes	No	Yes	Yes	27.15	3.6	144.6	77.8	3.51534	3.34252	6.18773	38.1893	Yes	No	LACI	SAO	1	Grade ≥2	Yes	SY
243	70.4	Male	Primary	No	Yes	No	No	No	29.89	3.9	162.4	86.1	3.40553	5.20126	6.49547	38.0672	Yes	Yes	POCI	LAA	0	Grade ≥2	Yes	SY
244	70.4	Male	Primary	No	Yes	No	No	No	29.89	3.9	162.4	86.1	3.40553	5.20126	6.49547	38.0672	Yes	Yes	POCI	LAA	0	Grade ≥2	Yes	SY
245	70.6	Male	Primary	No	No	Yes	Yes	No	29.02	4.8	147.1	86.5	3.62441	5.90724	6.61114	40.0977	Yes	No	LACI	LAA	≥2	Grade 1	Yes	SY
246	70.7	Female	Primary	Yes	No	No	No	No	27.3	4	181.5	65.9	4.92261	4.04502	7.02595	37.1413	No	No	LACI	LAA	≥2	Grade 1	Yes	SY
247	49.7	Male	Senior	Yes	No	No	No	Yes	30.56	3.2	174.3	81.9	1.60682	2.61489	4.33058	39.8932	No	Yes	POCI	LAA	1	Grade 1	No	SY
248	49.5	Male	Junior	No	No	No	Yes	Yes	26.52	3.9	174.8	85.2	2.28609	3.01099	5.76103	36.0586	No	No	POCI	SAO	0	Grade 1	No	SY
249	57.6	Female	Junior	No	No	No	No	No	20.23	4.1	187.1	100.5	3.73521	2.52661	6.95252	37.2222	No	No	POCI	SAO	1	Grade 1	No	SY
250	57.6	Female	Junior	No	No	No	No	No	20.23	5.3	187.1	100.5	3.73521	2.52661	6.95252	37.8222	No	No	POCI	SAO	1	Grade 1	No	SY
251	71	Male	Junior	Yes	No	Yes	No	Yes	27.89	3.9	133.8	92	3.58144	4.29043	8.29243	39.2874	Yes	No	LACI	SAO	1	Grade 1	Yes	SY
252	61.1	Female	College	Yes	No	Yes	No	Yes	27.78	5.6	184.4	81.4	0.845269	3.54303	8.44503	41.8262	No	Yes	POCI	LAA	1	Grade 1	No	SY
253	64	Male	Senior	Yes	No	No	No	Yes	28.49	3.2	107.7	74.5	3.12114	2.9335	9.57097	36.2774	No	Yes	POCI	LAA	1	Grade 1	Yes	SY
254	53.5	Male	Junior	Yes	Yes	No	Yes	Yes	23.17	5.3	154.8	78.4	2.85706	3.99071	7.11195	36.9504	No	No	LACI	SAO	1	Grade ≥2	No	SY
255	49.8	Female	Senior	No	No	No	No	No	22.06	1.6	139.2	62.5	2.30166	2.464	7.30239	37.4225	Yes	No	POCI	LAA	1	Grade 1	Yes	SY
256	62.1	Male	Junior	Yes	No	Yes	No	Yes	24.45	3.5	132.8	71.9	1.66709	4.90787	5.95655	41.5542	No	No	POCI	SAO	1	Grade 1	No	SY
257	71.3	Male	Primary	Yes	No	No	No	No	25.33	5.1	180.5	80.7	3.28286	6.71967	6.30926	43.9676	No	No	POCI	LAA	1	Grade 1	Yes	SY
258	55.1	Male	Junior	No	No	No	No	No	23.09	5	154.4	70.6	2.70476	2.94379	7.28161	40.1358	No	No	LACI	SAO	1	Grade 1	No	SY
259	65.5	Male	College	Yes	No	No	No	No	23.66	4	179	95.6	1.81278	3.10967	7.53489	37.2057	No	Yes	ACI	Other	1	Grade 1	No	SY
260	65.5	Male	College	Yes	No	No	No	No	23.66	5.7	179	95.6	1.81278	3.10967	7.53489	37.2057	No	Yes	ACI	Other	1	Grade 1	No	SY
261	71.4	Male	Junior	Yes	No	No	No	Yes	35.14	3.3	137.9	78.5	4.40943	5.57534	7.4314	43.4705	Yes	No	POCI	SAO	1	Grade 1	Yes	SY
262	71.4	Female	Primary	Yes	Yes	No	No	No	22.71	4.1	150.3	87.6	2.82993	4.1099	8.5856	36.2994	Yes	Yes	LACI	SAO	1	Grade ≥2	Yes	SY
263	50.4	Male	Primary	Yes	Yes	No	No	Yes	23.14	4.5	168.9	99.2	3.07478	4.50875	7.22578	39.8686	No	Yes	ACI	CE	1	Grade 0	No	SY
264	52.8	Male	Junior	Yes	Yes	No	Yes	Yes	25	5	177.8	107.3	2.80775	3.36072	4.26947	40.2168	No	No	POCI	SAO	1	Grade 0	No	SY
265	71.7	Female	Junior	No	No	No	Yes	No	24.19	5.3	111.1	79.2	4.28015	4.59013	6.96473	42.0989	Yes	No	ACI	SAO	≥2	Grade 1	Yes	SY
266	43.6	Male	College	Yes	No	No	No	No	24.43	3.9	141.1	98.1	2.46875	2.55927	5.44645	44.0727	Yes	Yes	ACI	LAA	1	Grade 1	No	SY
267	71.9	Female	Junior	No	No	No	Yes	Yes	28.33	4.6	129	81.5	3.12238	5.60677	3.85098	32.4023	No	No	ACI	SAO	≥2	Grade ≥2	Yes	SY
268	57.1	Female	Junior	No	No	No	No	Yes	26.57	5.3	130.7	80.7	3.7114	3.18068	5.7007	34.7897	No	Yes	POCI	SAO	1	Grade 1	No	SY
269	58.1	Male	Junior	No	No	No	Yes	No	26.57	3.5	134.4	82.5	3.50003	2.60917	8.82611	37.1507	No	No	ACI	SAO	1	Grade 1	No	SY
270	50	Male	College	Yes	No	No	No	No	25.14	4.5	187.2	88.9	2.2151	2.33017	6.89099	33.4355	No	Yes	ACI	Other	1	Grade 1	Yes	SY
271	72.2	Female	Primary	Yes	Yes	No	No	No	24.73	5	109.5	90.7	2.21596	3.45078	7.24123	39.8012	Yes	No	LACI	LAA	1	Grade 0	Yes	SY
272	52	Male	College	No	No	No	No	No	28.12	3.9	180.2	89.1	2.84293	2.02377	4.96789	35.5784	No	No	ACI	LAA	≥2	Grade 1	No	SY
273	58.1	Male	College	Yes	No	No	Yes	Yes	25.1	5.6	124.4	76.4	0.770642	2.91036	5.86537	37.7236	Yes	No	ACI	Other	1	Grade 1	No	SY
274	61	Male	Junior	Yes	No	No	No	No	31.78	4.1	169.2	87.4	2.04103	2.44205	3.76423	35.9353	Yes	No	LACI	SAO	1	Grade 1	No	SY
275	72.3	Female	Junior	Yes	No	Yes	Yes	No	27.61	5.7	154.9	87.3	4.15561	5.29083	7.9045	42.0051	No	Yes	ACI	SAO	1	Grade 1	Yes	SY
276	52.8	Male	Senior	No	No	No	No	Yes	26.11	3.2	163	95.4	2.38809	5.02255	6.06608	37.914	No	Yes	ACI	LAA	1	Grade 1	No	SY
277	72.6	Male	Primary	No	Yes	No	Yes	Yes	25.35	4.7	161.3	93	3.79106	5.31387	7.55503	46.9616	Yes	No	POCI	LAA	≥2	Grade ≥2	Yes	SY
278	72.7	Female	Senior	Yes	Yes	No	No	No	21.99	5.3	191.1	107.7	2.73191	3.59054	7.3554	36.732	Yes	No	ACI	Other	1	Grade ≥2	Yes	SY
279	72.7	Female	Senior	Yes	Yes	No	No	No	21.99	5.3	191.1	107.7	2.73191	3.59054	7.3554	36.732	Yes	No	ACI	Other	1	Grade ≥2	Yes	SY
280	45.7	Male	Senior	No	Yes	No	Yes	No	24.34	1.6	186	74	1.9995	5.16852	7.71607	34.8864	No	No	POCI	LAA	1	Grade 0	No	SY
281	72.9	Female	Junior	No	Yes	No	No	Yes	26.76	5.6	119.5	61.8	2.60505	2.83505	7.69662	37.5016	No	Yes	ACI	SAO	0	Grade 0	Yes	SY
282	59.1	Male	College	Yes	No	No	No	Yes	28.22	5.1	147.7	104.2	1.72348	2.50925	4.58692	43.5824	No	Yes	LACI	LAA	1	Grade 1	No	SY
283	72.9	Female	Senior	No	No	Yes	No	No	22.06	5.3	152.4	98.2	4.43212	4.58401	8.23278	34.2474	Yes	No	ACI	Other	≥2	Grade 1	Yes	SY
284	69	Male	Junior	Yes	Yes	No	No	Yes	27.47	4.5	144.3	101.4	3.17762	2.96272	6.44132	38.996	No	No	ACI	SAO	1	Grade 0	Yes	SY
285	45.1	Male	Senior	Yes	Yes	No	No	No	27.39	3.2	93.9	91.2	2.89879	2.4743	9.06328	39.4274	Yes	No	LACI	LAA	1	Grade 0	No	SY
286	73.4	Female	Primary	No	No	Yes	Yes	Yes	22.6	3.5	152.9	87.6	2.27317	4.38778	6.77631	38.9759	No	No	ACI	LAA	≥2	Grade 1	Yes	SY
287	73.5	Female	Junior	Yes	Yes	No	No	No	24.42	4	158.2	98.9	2.63737	4.89952	5.26587	31.4496	Yes	Yes	LACI	SAO	1	Grade ≥2	Yes	SY
288	73.6	Male	Junior	Yes	No	No	Yes	Yes	27.13	5.7	146.9	72.8	3.47081	4.44433	9.77955	39.8719	No	Yes	POCI	SAO	1	Grade 1	Yes	SY
289	55.2	Male	Junior	Yes	Yes	No	No	Yes	22.35	3.4	133.6	81.6	2.19551	3.03003	6.10749	40.8282	No	No	LACI	SAO	1	Grade ≥2	No	SY
290	54.6	Female	Junior	Yes	No	No	No	Yes	23.08	4.1	168.7	61.2	2.65505	5.94547	11.2644	42.3872	No	Yes	POCI	SAO	1	Grade 1	No	SY
291	74.1	Male	Primary	Yes	No	No	Yes	No	23	3.7	123	83.1	3.77794	4.18189	6.19892	36.1043	Yes	Yes	POCI	LAA	1	Grade 1	Yes	SY
292	74.4	Female	Primary	Yes	No	Yes	Yes	Yes	25.9	4.6	173.1	83.4	2.49633	4.45323	4.89468	40.4729	Yes	No	ACI	SAO	1	Grade ≥2	Yes	SY
293	74.5	Female	Primary	No	No	No	Yes	No	28.06	4.4	174.3	89.9	4.42513	6.91742	6.09643	39.4491	Yes	Yes	ACI	SAO	≥2	Grade 1	Yes	SY
294	47.5	Male	Junior	Yes	No	No	Yes	Yes	20.91	4.5	135.7	82.9	2.74022	2.99959	6.33211	37.3088	No	No	ACI	SAO	1	Grade 1	No	SY
295	55	Male	Senior	No	No	No	No	No	21.28	3.2	150.6	112.5	4.10282	2.95946	7.61963	39.0712	No	Yes	ACI	LAA	1	Grade 1	Yes	SY
296	58.6	Male	Senior	No	No	No	No	No	27.91	1.6	190.3	86.3	2.00208	3.13482	7.54735	32.9065	No	No	POCI	LAA	0	Grade 1	No	SY
297	71.1	Male	Junior	No	Yes	No	Yes	No	25.26	3.7	136.7	83.1	2.10408	2.39652	10.539	31.9107	Yes	Yes	ACI	SAO	1	Grade 0	No	SY
298	74.9	Female	Junior	Yes	No	No	Yes	No	26.75	5.3	155.5	91.4	2.3045	5.02255	3.93078	37.7587	Yes	No	ACI	SAO	1	Grade 1	Yes	SY
299	75	Female	Junior	Yes	Yes	Yes	No	No	27.11	4.2	137	88.9	5.23249	4.10477	6.5998	39.3559	Yes	Yes	LACI	SAO	1	Grade 0	Yes	SY
300	64.1	Male	Junior	No	No	No	No	No	21.48	3.4	143.1	67.6	2.15902	5.89392	7.3321	37.98	Yes	Yes	ACI	SAO	0	Grade 1	No	SY
301	46.5	Male	Junior	Yes	Yes	No	No	Yes	28.4	4.8	120.2	53.8	3.82643	3.92763	5.59985	38.2807	No	Yes	POCI	SAO	1	Grade ≥2	No	SY
302	75.2	Female	Senior	Yes	Yes	Yes	Yes	No	25.61	3.2	151.2	91.4	2.97033	4.01899	7.23751	39.2024	No	Yes	ACI	LAA	1	Grade ≥2	Yes	SY
303	75.2	Female	Senior	Yes	Yes	Yes	Yes	No	25.61	3.2	151.2	91.4	3.17033	4.01899	7.23751	39.2024	Yes	Yes	ACI	LAA	1	Grade ≥2	Yes	SY
304	49.9	Male	Junior	No	No	No	Yes	Yes	24.99	4.5	145.8	84.5	2.03912	4.84813	7.19336	42.3316	No	No	LACI	SAO	1	Grade 1	No	SY
305	75.9	Female	College	Yes	No	No	Yes	Yes	24.38	5.7	150.5	102	3.41766	4.86333	6.59785	37.8933	No	No	LACI	Other	1	Grade ≥2	Yes	SY
306	76	Male	Senior	Yes	No	No	No	No	23.83	5.6	130.2	86.6	3.96001	3.37433	8.37378	37.3076	No	No	LACI	Other	1	Grade 1	Yes	SY
307	47.5	Male	Senior	Yes	Yes	No	No	Yes	25.79	2.2	171.3	97.8	2.49557	2.93895	6.26409	42.107	Yes	No	LACI	LAA	1	Grade ≥2	No	SY
308	76.5	Female	Junior	No	No	No	Yes	Yes	26.92	5.4	175.2	83.9	3.00692	3.51496	5.58782	38.3669	Yes	No	LACI	SAO	≥2	Grade ≥2	Yes	SY
309	65.2	Male	Junior	Yes	No	No	No	No	27.25	3.9	143.4	92.7	2.86063	2.15764	6.39789	46.7125	No	No	ACI	SAO	1	Grade 1	Yes	SY
310	52.5	Male	Junior	Yes	Yes	No	No	No	22.1	3.7	201.2	102.2	1.79339	4.84813	9.80768	38.7612	No	No	LACI	LAA	1	Grade ≥2	No	SY
311	58.2	Male	College	No	No	No	No	No	28.67	1.8	140.2	74.6	2.48011	3.5079	7.21957	42.5704	Yes	No	ACI	Other	1	Grade 1	Yes	SY
312	43.4	Male	Junior	No	Yes	No	No	No	22.77	5.4	181.9	80.3	2.88187	3.30621	5.37802	45.0824	No	Yes	ACI	SAO	1	Grade 0	No	SY
313	43.4	Male	Junior	No	Yes	No	No	No	22.77	5.4	181.9	80.3	2.88187	3.42549	5.37802	45.0824	No	Yes	ACI	SAO	1	Grade 0	No	SY
314	77	Female	Primary	No	No	No	No	No	31.09	5.4	154.5	57	2.4671	2.71423	7.69724	32.4888	No	No	ACI	LAA	≥2	Grade ≥2	Yes	SY
315	77.1	Female	Junior	Yes	No	No	No	No	27.86	3.5	179.5	82	3.44792	2.88974	4.58658	38.1819	Yes	No	ACI	SAO	1	Grade 1	Yes	SY
316	81	Female	Junior	Yes	No	No	No	No	27.86	3.5	179.5	82	3.44792	2.88974	4.58658	38.1819	No	No	ACI	SAO	1	Grade 1	Yes	SY
317	77.3	Male	Primary	Yes	Yes	No	No	No	26.21	4.2	148.5	96.2	3.9469	5.70144	7.32277	37.4313	No	No	POCI	LAA	1	Grade ≥2	Yes	SY
318	79	Male	Primary	Yes	Yes	No	No	No	26.21	4.2	148.5	96.2	2.97955	5.70144	7.32277	37.4313	Yes	No	POCI	LAA	1	Grade ≥2	Yes	SY
319	65.8	Male	Senior	No	Yes	No	No	Yes	24.64	1.8	182.1	82.1	1.86663	3.04528	5.14103	35.518	Yes	Yes	ACI	LAA	0	Grade 0	Yes	SY
320	62.9	Male	Junior	Yes	No	No	No	No	27.11	3.9	144.9	80	1.71399	2.1953	4.09265	42.509	No	No	ACI	SAO	1	Grade 1	Yes	SY
321	61.8	Male	Junior	Yes	No	Yes	No	Yes	23.88	5.7	144.9	77.5	2.8789	2.22468	4.71956	36.1991	Yes	Yes	LACI	SAO	1	Grade 1	Yes	SY
322	42.2	Male	Primary	No	No	No	No	Yes	25.2	4.5	170.5	95.9	3.36017	2.47323	8.71355	35.7683	No	No	LACI	Other	1	Grade 1	No	SY
323	78.4	Female	Primary	Yes	Yes	No	Yes	No	29.57	5.2	132.6	90	4.26979	3.7287	7.15888	34.7308	No	Yes	ACI	LAA	1	Grade ≥2	Yes	SY
324	78.4	Female	Primary	Yes	Yes	No	Yes	No	29.57	5.2	132.6	90	3.26979	3.7287	7.15888	34.7308	Yes	Yes	ACI	LAA	1	Grade ≥2	Yes	SY
325	78.9	Male	College	Yes	Yes	No	Yes	No	24.33	4.3	182.6	81.2	3.25293	5.6929	4.85252	44.6843	Yes	No	POCI	Other	1	Grade ≥2	Yes	SY
326	70	Male	Senior	Yes	No	No	No	No	22.58	5.3	129.9	75.2	3.65829	3.22037	8.4338	39.4915	Yes	Yes	ACI	LAA	1	Grade 1	No	SY
327	50.2	Male	Senior	Yes	No	No	No	No	22.58	2.1	129.9	75.2	3.65829	3.22037	8.4338	39.4915	No	Yes	ACI	LAA	1	Grade 1	Yes	SY
328	79.3	Female	Primary	Yes	No	No	No	No	25.16	4.5	148.8	94.4	5.49987	4.35093	7.9721	39.5307	No	No	ACI	LAA	1	Grade 1	Yes	SY
329	79.7	Male	Junior	No	No	Yes	Yes	Yes	27.44	3.9	157	93.3	2.96076	5.87827	6.25379	34.3209	Yes	No	POCI	SAO	≥2	Grade 1	Yes	SY
330	80.7	Female	Junior	Yes	No	No	No	Yes	23.37	4.5	122.6	91.3	3.4867	4.90787	6.36694	33.7408	No	Yes	LACI	SAO	1	Grade 1	Yes	SY
331	81.5	Female	Primary	Yes	Yes	No	No	Yes	23.57	4.6	132.3	79.7	3.43271	3.81164	6.39453	31.1651	No	Yes	ACI	LAA	≥2	Grade ≥2	Yes	SY
332	81.7	Male	Primary	Yes	No	No	Yes	No	24.11	5.6	112.8	81.4	3.87087	5.0847	8.89331	32.8563	Yes	No	POCI	LAA	1	Grade 1	Yes	SY
333	81.7	Male	Primary	Yes	No	No	Yes	No	24.11	5.6	112.8	81.4	3.87087	5.0847	8.89331	32.8563	Yes	No	POCI	LAA	1	Grade 1	Yes	SY
334	54.7	Male	Junior	No	No	No	No	No	27.19	5.6	157.1	99.9	4.14146	2.48632	5.67394	37.8985	No	No	LACI	SAO	1	Grade 1	No	SY
335	60.8	Male	Senior	No	No	No	No	No	23.22	1.9	179.4	103.2	2.44554	2.96676	7.8549	37.3625	Yes	Yes	ACI	LAA	1	Grade 1	Yes	SY
336	51.5	Male	Junior	Yes	Yes	No	No	Yes	27.85	5.8	181	103.7	3.22204	4.50875	6.30185	42.2193	No	Yes	POCI	SAO	1	Grade 0	No	SY
337	57	Male	Senior	Yes	No	No	Yes	Yes	24.5	3.2	87.3	108.8	3.21571	2.83505	1.68108	43.7332	No	Yes	LACI	LAA	1	Grade 1	No	XX
338	64.1	Male	Junior	No	No	No	No	No	21.48	3.4	143.1	67.6	2.15902	5.89392	7.3321	37.98	Yes	Yes	ACI	SAO	0	Grade 1	No	XX
339	58.1	Male	College	Yes	No	No	Yes	Yes	25.1	5.6	124.4	76.4	0.770642	2.91036	5.86537	37.7236	Yes	No	ACI	Other	1	Grade 1	No	XX
340	55.4	Female	Junior	Yes	Yes	No	No	No	26.84	4.5	155	76.6	1.26794	2.45435	7.40752	41.3572	No	No	POCI	SAO	1	Grade 0	No	XX
341	57.1	Female	Junior	No	No	No	No	Yes	26.57	5.3	130.7	80.7	3.7114	3.18068	5.7007	34.7897	No	Yes	POCI	SAO	1	Grade 1	No	XX
342	69.1	Male	Junior	No	No	No	Yes	Yes	25.64	4.7	143.4	57	2.18062	2.41941	6.15414	36.2167	No	No	ACI	SAO	1	Grade 1	No	XX
343	56.5	Male	Junior	Yes	No	No	No	No	24.54	5.8	163.6	90.3	2.82387	3.06715	3.73066	42.5449	No	No	LACI	SAO	1	Grade 1	No	XX
344	64.1	Male	Senior	Yes	No	No	No	No	22.18	5.1	156.5	100.5	2.25365	5.6929	4.94123	43.0281	No	Yes	ACI	LAA	1	Grade 1	No	XX
345	43.4	Male	Junior	No	Yes	No	No	No	22.77	5.4	181.9	80.3	2.88187	3.42549	5.37802	45.0824	No	Yes	ACI	SAO	1	Grade 0	No	XX
346	55.1	Male	Junior	No	No	No	No	No	23.09	5	154.4	70.6	2.70476	2.94379	7.28161	40.1358	No	No	LACI	SAO	1	Grade 1	No	XX
347	52.3	Male	Senior	No	Yes	No	No	No	28.06	5.2	147.1	99.9	1.9715	3.24753	5.76499	36.1634	No	Yes	LACI	LAA	1	Grade 0	No	XX
348	49.9	Male	Junior	No	No	No	Yes	Yes	24.99	4.5	145.8	84.5	2.03912	4.84813	7.19336	42.3316	No	No	LACI	SAO	1	Grade 1	No	XX
349	60.4	Male	Senior	Yes	No	No	Yes	Yes	27.72	4.5	113.2	94	3.27771	4.10578	7.21995	42.34	No	No	LACI	LAA	1	Grade 1	No	XX
350	73.7	Male	Senior	No	No	No	Yes	No	31.34	4.3	184.1	73.7	2.92946	2.86033	8.58079	40.0509	No	Yes	ACI	LAA	1	Grade 1	No	XX
351	61.8	Male	Junior	Yes	Yes	No	Yes	Yes	27.61	3.5	137.8	94.4	3.73729	4.69317	8.27933	36.1195	No	No	LACI	SAO	1	Grade ≥2	Yes	XX
352	64.1	Male	Junior	Yes	No	No	No	No	21.29	3.5	170.4	108.2	3.20181	7.24258	6.15174	35.161	Yes	Yes	POCI	SAO	1	Grade 1	Yes	XX
353	54	Female	Junior	Yes	Yes	No	No	Yes	20.94	2.1	109.3	75.6	3.50075	2.16982	4.49307	39.6328	No	Yes	POCI	SAO	1	Grade 0	Yes	XX
354	71	Male	Junior	Yes	No	Yes	No	Yes	27.89	3.9	133.8	92	3.58144	4.29043	8.29243	39.2874	Yes	No	LACI	SAO	1	Grade 1	Yes	XX
355	64.6	Male	Junior	Yes	No	No	No	No	27.07	5.5	143.9	84.9	2.8259	4.67774	7.15551	35.1894	No	No	POCI	SAO	1	Grade 1	Yes	XX
356	70.3	Female	Primary	Yes	Yes	No	Yes	Yes	27.15	3.6	144.6	77.8	3.51534	3.34252	6.18773	38.1893	Yes	No	LACI	SAO	1	Grade ≥2	Yes	XX
357	65.8	Male	Senior	No	Yes	No	No	Yes	24.64	1.8	182.1	82.1	1.86663	3.04528	5.14103	35.518	Yes	Yes	ACI	LAA	0	Grade 0	Yes	XX
358	66.2	Female	Primary	Yes	No	No	No	No	26.1	3.7	134	86	2.33099	4.74187	8.0837	34.0602	Yes	No	LACI	LAA	1	Grade 1	Yes	XX
359	57.2	Male	Primary	Yes	Yes	Yes	No	Yes	29.27	3.5	135.3	61.7	3.01816	2.7746	5.49607	38.3185	No	Yes	LACI	Other	1	Grade 1	Yes	XX
360	67.3	Female	Junior	No	No	Yes	No	No	28.75	5.1	181.6	80.7	2.73523	5.78452	6.51774	36.3216	No	No	ACI	SAO	≥2	Grade 1	Yes	XX
361	69.7	Female	Junior	Yes	No	No	No	No	24.55	3.2	125.9	87.7	4.91632	4.50875	3.37906	32.2727	Yes	Yes	ACI	SAO	1	Grade 1	Yes	XX
362	50.2	Male	Senior	Yes	No	No	No	No	24.65	4.7	172	106.9	1.41544	2.43908	7.96327	38.0925	Yes	Yes	LACI	LAA	1	Grade 1	Yes	XX
363	67.4	Male	Junior	Yes	No	No	No	Yes	30.22	3.4	173.6	95	3.988	4.33175	6.57753	39.4763	Yes	No	POCI	SAO	1	Grade 1	Yes	XX
364	52.5	Male	College	Yes	No	No	Yes	No	20.54	2.1	212.6	125	2.46403	2.70405	5.47742	39.5508	No	Yes	ACI	Other	1	Grade 1	Yes	XX
365	58.1	Female	Junior	Yes	No	No	No	No	27.12	3.9	173.8	82.6	3.99977	4.05129	5.30658	41.6346	Yes	No	ACI	SAO	1	Grade 1	Yes	XX
366	62.4	Female	Primary	No	No	No	No	No	22.97	4.3	168.3	105.3	3.41374	4.94933	6.91917	29.4817	No	Yes	LACI	LAA	≥2	Grade 1	Yes	XX
367	70.6	Male	Primary	No	No	Yes	Yes	No	29.02	4.8	147.1	86.5	3.62441	5.90724	6.61114	40.0977	Yes	No	LACI	LAA	≥2	Grade 1	No	XX
368	79	Female	Primary	Yes	Yes	No	Yes	No	26.54	3.9	128	96.7	3.77615	5.0346	7.55097	39.4512	Yes	No	LACI	SAO	1	Grade 0	No	XX
369	72.7	Female	Senior	Yes	Yes	No	No	No	21.99	5.3	191.1	107.7	2.73191	3.59054	7.3554	36.732	Yes	No	ACI	Other	1	Grade ≥2	Yes	XX
370	77	Male	Senior	Yes	No	No	No	Yes	31.59	5.3	152.4	117.5	2.16057	2.97609	8.14931	36.0367	No	Yes	LACI	LAA	1	Grade 1	Yes	XX
371	73.6	Male	Junior	Yes	No	No	Yes	Yes	27.13	5.7	146.9	72.8	3.47081	4.44433	9.77955	39.8719	No	Yes	POCI	SAO	1	Grade 1	Yes	XX
372	71	Male	College	Yes	No	No	No	No	27.38	5.3	123.9	96.3	2.26244	3.20042	5.12854	42.6595	Yes	No	POCI	Other	1	Grade 1	No	XX
373	64	Male	Senior	Yes	No	No	No	Yes	28.49	3.2	107.7	74.5	3.12114	2.9335	9.57097	36.2774	No	Yes	POCI	LAA	1	Grade 1	Yes	XX
374	73.5	Female	Junior	Yes	Yes	No	No	No	24.42	4	158.2	98.9	2.63737	4.89952	5.26587	31.4496	Yes	Yes	LACI	SAO	1	Grade ≥2	Yes	XX
375	79	Female	Illiterate	No	Yes	No	Yes	No	25.52	4.5	174	66.3	2.08178	6.50935	4.09407	40.3925	No	No	ACI	CE	0	Grade ≥2	Yes	XX
376	79	Male	Primary	Yes	Yes	No	No	No	26.21	4.2	148.5	96.2	2.97955	5.70144	7.32277	37.4313	Yes	No	POCI	LAA	1	Grade ≥2	Yes	XX
377	57.8	Male	Primary	Yes	Yes	No	Yes	No	27.87	4.6	144	104.3	3.60075	7.52386	7.59311	40.7578	Yes	No	LACI	LAA	1	Grade ≥2	Yes	XX
378	67.4	Male	Senior	Yes	No	No	No	No	25.92	5.7	169.3	76	3.87084	3.14767	2.59396	39.9038	Yes	No	POCI	Other	1	Grade ≥2	Yes	XX
379	81.5	Female	Primary	Yes	Yes	No	No	Yes	23.57	4.6	132.3	79.7	3.43271	3.81164	6.39453	31.1651	No	Yes	ACI	LAA	≥2	Grade ≥2	Yes	XX
380	61.6	Female	Junior	Yes	No	No	Yes	No	22.7	4.9	144.3	86.4	3.3406	3.20011	7.54433	31.707	No	No	LACI	SAO	1	Grade 1	Yes	XX
381	55.8	Male	Junior	Yes	No	No	No	Yes	26.22	5.6	153.9	70.4	3.12146	5.34472	5.73524	36.8961	Yes	Yes	POCI	SAO	1	Grade ≥2	Yes	XX
382	77	Female	Primary	No	No	No	No	No	31.09	5.4	154.5	57	2.4671	2.71423	7.69724	32.4888	No	No	ACI	LAA	≥2	Grade ≥2	Yes	XX
383	52.7	Male	Junior	No	Yes	No	No	Yes	27.49	5.4	183.9	83.7	3.4004	2.62014	8.57991	33.2239	No	No	ACI	SAO	0	Grade 0	Yes	XX
384	65.1	Male	Junior	No	No	No	Yes	Yes	22.75	4.1	141.1	84.3	3.01241	4.96032	4.6445	42.0859	No	No	POCI	SAO	0	Grade 1	No	XX
